# Supplementary material for: DepoCatalog: mapping diversity of 129 recombinantly produced Klebsiella phage depolymerases
Source: Nat Commun. 2026 May 22;17:6724. doi: 10.1038/s41467-026-73570-7 (PMC13385381; doi:10.1038/s41467-026-73570-7)
Supplement: Supplementary file 3 — Supplementary Dataset 1 [file 41467_2026_73570_MOESM3_ESM.xlsx]

## Sheet: K.pneumoniae collection
K-type	Species	Strain name	Origin
K1	Klebsiella pneumoniae	CIP 52.144	Collection de l'Institut Pasteur (CIP)
K1	Klebsiella pneumoniae	NCTC 5054	National Collection of Type Cultures (NCTC)
K2	Klebsiella pneumoniae	CIP 52.145	Collection de l'Institut Pasteur (CIP)
K3.1	Klebsiella pneumoniae	CIP 52.146	Collection de l'Institut Pasteur (CIP)
	Klebsiella pneumoniae	INF117.2	KASPAH collection
K3.2	Klebsiella pneumoniae	KP271	UWr collection
K4	Klebsiella ozaenae	CIP 52.211 T	Collection de l'Institut Pasteur (CIP)
K5	Klebsiella ozaenae	CIP 52.212	Collection de l'Institut Pasteur (CIP)
K6	Klebsiella ozaenae	CIP 52.213	Collection de l'Institut Pasteur (CIP)
K7	Klebsiella pneumoniae	CIP 52.205	Collection de l'Institut Pasteur (CIP)
K8	Klebsiella pneumoniae	CIP 52.206	Collection de l'Institut Pasteur (CIP)
K9	Klebsiella pneumoniae	CIP 52.207.1	Collection de l'Institut Pasteur (CIP)
		INF100	Collection de l'Institut Pasteur (CIP)
K10	Klebsiella pneumoniae	CIP 52.214	Collection de l'Institut Pasteur (CIP)
K11	Klebsiella pneumoniae	CIP 52.215	Collection de l'Institut Pasteur (CIP)
K12	Klebsiella pneumoniae	CIP 52.216	Collection de l'Institut Pasteur (CIP)
K13	Klebsiella pneumoniae	CIP 52.217	Collection de l'Institut Pasteur (CIP)
K14	Klebsiella pneumoniae	CIP 52.218	Collection de l'Institut Pasteur (CIP)
K15	Klebsiella pneumoniae	CIP 52.21	Collection de l'Institut Pasteur (CIP)
K16	Klebsiella pneumoniae	CIP 52.220	Collection de l'Institut Pasteur (CIP)
K17	Klebsiella pneumoniae	CIP 52.221	Collection de l'Institut Pasteur (CIP)
K18	Klebsiella pneumoniae	CIP 52.222	Collection de l'Institut Pasteur (CIP)
K19	Klebsiella pneumoniae	CIP 52.223	Collection de l'Institut Pasteur (CIP)
K20	Klebsiella pneumoniae	CIP 52.224	Collection de l'Institut Pasteur (CIP)
K21	Klebsiella pneumoniae	CIP 52.225	Collection de l'Institut Pasteur (CIP)
K22	Klebsiella pneumoniae	CIP 52.226	Collection de l'Institut Pasteur (CIP)
K23	Klebsiella pneumoniae	CIP 52.228	Collection de l'Institut Pasteur (CIP)
K24	Klebsiella pneumoniae	CIP 52.229	Collection de l'Institut Pasteur (CIP)
K25	Raoultella planticola	CIP 52.230	Collection de l'Institut Pasteur (CIP)
K26	Klebsiella pneumoniae	CIP 53.6	Collection de l'Institut Pasteur (CIP)
K27	Klebsiella pneumoniae	CIP 52.232	Collection de l'Institut Pasteur (CIP)
K28	Klebsiella pneumoniae	CIP 52.233	Collection de l'Institut Pasteur (CIP)
K29	Klebsiella pneumoniae	CIP 52.234	Collection de l'Institut Pasteur (CIP)
K30	Klebsiella pneumoniae	CIP 52.235	Collection de l'Institut Pasteur (CIP)
K31	Klebsiella pneumoniae	CIP 52.231	Collection de l'Institut Pasteur (CIP)
K32	Klebsiella pneumoniae	CIP 53.7	Collection de l'Institut Pasteur (CIP)
K33	Klebsiella pneumoniae	CIP 53.8	Collection de l'Institut Pasteur (CIP)
K34	Klebsiella pneumoniae	CIP 53.9	Collection de l'Institut Pasteur (CIP)
K35	Klebsiella pneumoniae	CIP 53.10	Collection de l'Institut Pasteur (CIP)
K36	Klebsiella pneumoniae	CIP 53.11	Collection de l'Institut Pasteur (CIP)
K37	Klebsiella pneumoniae	CIP 53.12	Collection de l'Institut Pasteur (CIP)
K38	Klebsiella pneumoniae	CIP 53.13	Collection de l'Institut Pasteur (CIP)
K39	Klebsiella pneumoniae	CIP 53.14.1	Collection de l'Institut Pasteur (CIP)
		INF008	KASPAH collection
		INF284	KASPAH collection
K40	Klebsiella pneumoniae	CIP 53.15	Collection de l'Institut Pasteur (CIP)
K41	Klebsiella pneumoniae	CIP 53.16	Collection de l'Institut Pasteur (CIP)
K42	Klebsiella pneumoniae	CIP 53.17	Collection de l'Institut Pasteur (CIP)
K43	Klebsiella pneumoniae	CIP 53.19	Collection de l'Institut Pasteur (CIP)
K44	Klebsiella pneumoniae	CIP 53.20	Collection de l'Institut Pasteur (CIP)
K45	Klebsiella pneumoniae	CIP 53.21	Collection de l'Institut Pasteur (CIP)
K46	Klebsiella pneumoniae	CIP 53.22	Collection de l'Institut Pasteur (CIP)
K47.1	Klebsiella pneumoniae	CIP 53.23	Collection de l'Institut Pasteur (CIP)
	Klebsiella pneumoniae	INF280	KASPAH collection
	Klebsiella pneumoniae	KSB1_8J	KASPAH collection
K47.2	Klebsiella pneumoniae	INF306	KASPAH collection
	Klebsiella pneumoniae	INF046	KASPAH collection
	Klebsiella pneumoniae	INF084	KASPAH collection
	Klebsiella pneumoniae	INF173	KASPAH collection
	Klebsiella pneumoniae	INF230	KASPAH collection
K48	Klebsiella pneumoniae	CIP 53.24	Collection de l'Institut Pasteur (CIP)
K49	Klebsiella pneumoniae	CIP 52.199	Collection de l'Institut Pasteur (CIP)
K50	Klebsiella pneumoniae	CIP 52.200	Collection de l'Institut Pasteur (CIP)
K51	Klebsiella pneumoniae	CIP 52.201	Collection de l'Institut Pasteur (CIP)
K52	Klebsiella pneumoniae	CIP 53.25	Collection de l'Institut Pasteur (CIP)
K53	Klebsiella pneumoniae	CIP 53.26	Collection de l'Institut Pasteur (CIP)
K54	Klebsiella pneumoniae	CIP 53.27	Collection de l'Institut Pasteur (CIP)
K55	Klebsiella pneumoniae	NCTC 9175	National Collection of Type Cultures (NCTC)
K56	Klebsiella pneumoniae	NCTC 9176	National Collection of Type Cultures (NCTC)
K57	Klebsiella pneumoniae	NCTC 9177	National Collection of Type Cultures (NCTC)
K58	Klebsiella pneumoniae	NCTC 9178.1	National Collection of Type Cultures (NCTC)
		NCTC 9178.2	National Collection of Type Cultures (NCTC)
K59	Raoultella planticola	NCTC 9179	National Collection of Type Cultures (NCTC)
K60	Klebsiella pneumoniae	NCTC 9180	National Collection of Type Cultures (NCTC)
K61	Klebsiella pneumoniae	NCTC 9181.1	National Collection of Type Cultures (NCTC)
		CIP 108283.2	Collection de l'Institut Pasteur (CIP)
K62	Klebsiella pneumoniae	NCTC 9182	National Collection of Type Cultures (NCTC)
K63	Klebsiella pneumoniae	NCTC 9183.1	National Collection of Type Cultures (NCTC)
		KP486	UWr collection
K64	Klebsiella pneumoniae	NCTC 9184	National Collection of Type Cultures (NCTC)
		CIP 80.47	Collection de l'Institut Pasteur (CIP)
K65	Raoutella terrigena	NCTC 9185	National Collection of Type Cultures (NCTC)
K66	Klebisella oxytoca	NCTC 9186	National Collection of Type Cultures (NCTC)
K67	Klebsiella pneumoniae	NCTC 9187	National Collection of Type Cultures (NCTC)
K68	Klebsiella pneumoniae	NCTC 9188	National Collection of Type Cultures (NCTC)
K69	Klebsiella pneumoniae	NCTC 9189	National Collection of Type Cultures (NCTC)
K70	Klebisella oxytoca	NCTC 10261	National Collection of Type Cultures (NCTC)
K71	Klebsiella pneumoniae	NCTC 10262	National Collection of Type Cultures (NCTC)
K72	Raoutella planticola	NCTC 10263	National Collection of Type Cultures (NCTC)
K74	Klebisella oxytoca	NCTC 11355	National Collection of Type Cultures (NCTC)
K79	Klebisella oxytoca	NCTC 11356	National Collection of Type Cultures (NCTC)
K80	Klebsiella pneumoniae	NCTC 11357	National Collection of Type Cultures (NCTC)
K81	Klebsiella pneumoniae	NCTC 11358	National Collection of Type Cultures (NCTC)
K82	Klebsiella pneumoniae	NCTC 11359	National Collection of Type Cultures (NCTC)
KL101	Klebsiella pneumoniae	KSB1_8F	KASPAH collection
	Klebsiella variicola subsp. variicola	INF058	KASPAH collection
KL102	Klebsiella pneumoniae	INF013	KASPAH collection
KL103	Klebsiella variicola subsp. variicola	INF152	KASPAH collection
KL104	Klebsiella pneumoniae	23-KL00142	German Federal Institute for Risk Assessment
KL105	Klebsiella variicola subsp. variicola	INF081	KASPAH collection
KL107	Klebsiella pneumoniae	INF007	KASPAH collection
KL108	Klebsiella pneumoniae	INF063	KASPAH collection
KL109	Klebsiella pneumoniae	INF016	KASPAH collection
KL110	Klebsiella pneumoniae	22-MO00052-0	German Federal Institute for Risk Assessment
KL111	Klebsiella pneumoniae	22-MO00062	German Federal Institute for Risk Assessment
	Klebsiella pneumoniae	INF215	KASPAH collection
KL112	Klebsiella pneumoniae	INF202	KASPAH collection
KL113	Klebsiella pneumoniae	INF088	KASPAH collection
KL114	Klebsiella pneumoniae	INF053	KASPAH collection
KL115	Klebsiella variicola	23-KL00031	German Federal Institute for Risk Assessment
KL116	Klebsiella pneumoniae	INF002	KASPAH collection
	Klebsiella pneumoniae	INF072	KASPAH collection
	Klebsiella pneumoniae	INF101	KASPAH collection
KL117	Klebsiella pneumoniae	KSB1_7D	KASPAH collection
	Klebsiella pneumoniae	KSB2_8A	KASPAH collection
KL118	Klebsiella pneumoniae	INF025	KASPAH collection
KL119	Klebsiella pneumoniae	KSB1_8A	KASPAH collection
KL120	Klebsiella variicola subsp. variicola	INF047	KASPAH collection
KL121	Klebsiella variicola subsp. variicola	KSB2_7C	KASPAH collection
KL122	Klebsiella pneumoniae	INF159	KASPAH collection
KL122	Klebsiella pneumoniae	INF032	KASPAH collection
KL123	Klebsiella quasipneumoniae subsp. similipneumoniae	INF195	KASPAH collection
KL124	Klebsiella pneumoniae	INF184	KASPAH collection
KL125	Klebsiella variicola subsp. variicola	INF288	KASPAH collection
KL126	Klebsiella variicola subsp. variicola	24-KL00113	UWr collection
	Klebsiella pneumoniae	21-MO00786-0	German Federal Institute for Risk Assessment
KL127	Klebsiella pneumoniae	INF097	KASPAH collection
KL128	Klebsiella variicola	22-MO00068	German Federal Institute for Risk Assessment
KL130	Klebsiella pneumoniae	INF090	KASPAH collection
KL131	Klebsiella pneumoniae	INF092.1	KASPAH collection
	Klebsiella pneumoniae	INF092.2	KASPAH collection
KL132	Klebsiella pneumoniae	INF118	KASPAH collection
KL133	Klebsiella pneumoniae	INF132	KASPAH collection
KL134	Klebsiella pneumoniae	INF149	KASPAH collection
KL135	Klebsiella variicola subsp. variicola	KSB1_8B	KASPAH collection
KL136	Klebsiella pneumoniae	KSB1_1C	KASPAH collection
KL137	Klebsiella variicola subsp. variicola	INF112	KASPAH collection
KL138	Klebsiella variicola subsp. variicola	KSB2_3A	KASPAH collection
KL139	Klebsiella pneumoniae	INF054	KASPAH collection
KL140	Klebsiella pneumoniae	INF156	KASPAH collection
KL141	Klebsiella pneumoniae	INF188	KASPAH collection
KL142	Klebsiella pneumoniae	INF057	KASPAH collection
KL143	Klebsiella pneumoniae	INF200	KASPAH collection
KL144	Klebsiella quasipneumoniae subsp. similipneumoniae	INF207	KASPAH collection
KL145	Klebsiella oxytoca	24-KL00085	UWr collection
KL146	Klebsiella pneumoniae	INF117.1	KASPAH collection
KL148	Klebsiella pneumoniae	21-MO00726-0	German Federal Institute for Risk Assessment
KL149	Klebsiella pneumoniae	KSB1_3J	KASPAH collection
KL151	Klebsiella variicola subsp. variicola	KSB1_2I	KASPAH collection
KL153	Klebsiella pneumoniae	INF321.2	KASPAH collection
KL155	Klebsiella pneumoniae	INF342	KASPAH collection
KL158	Klebsiella pneumoniae	INF023	KASPAH collection
	Klebsiella variicola subsp. variicola	24-KL00131	UWr collection
KL161	Klesiella quasipneumoniae	23-MO00164-0	German Federal Institute for Risk Assessment
KL163	Klebsiella variicola subsp. variicola	24-KL00186	UWr collection
KL164	Klebsiella pneumoniae	23-KL00059	German Federal Institute for Risk Assessment
Kl165	Klebsiella pneumoniae	24-KL00425	German Federal Institute for Risk Assessment
KL166	Klebsiella pneumoniae	INF066	KASPAH collection
KL167	Klebsiella pneumoniae	INF062	KASPAH collection
KL168	Klebsiella pneumoniae	INF137	KASPAH collection
KL169	Klebsiella pneumoniae	INF208	KASPAH collection
	Klebsiella pneumoniae	INF128	KASPAH collection
KL170	Klebsiella quasipneumoniae subsp. similipneumoniae	INF309.1	KASPAH collection
	Klebsiella quasipneumoniae subsp. similipneumoniae	INF309.2	KASPAH collection
	Klebsiella pneumoniae	24-KL00429	German Federal Institute for Risk Assessment
KL173	Klebsiella pneumoniae	24-KL00213	German Federal Institute for Risk Assessment
KL174	Klebsiella pneumoniae	20-MO00669-0	German Federal Institute for Risk Assessment
KL177	Klebsiella pneumoniae	23-MO00066	German Federal Institute for Risk Assessment
KL178	Klebsiella pneumoniae	21-MO00774-0	German Federal Institute for Risk Assessment
KL181	Klebsiella michiganensis	21-MO00784-0	German Federal Institute for Risk Assessment
KL183	Klebsiella pneumoniae	23-KL00012	German Federal Institute for Risk Assessment
KL184	Klebsiella quasipneumoniae	24-KL00392	German Federal Institute for Risk Assessment
KL186	Klebsiella pneumoniae	21-MO00735-0	German Federal Institute for Risk Assessment
