# Supplementary material for: DepoCatalog: mapping diversity of 129 recombinantly produced Klebsiella phage depolymerases
Source: Nat Commun. 2026 May 22;17:6724. doi: 10.1038/s41467-026-73570-7 (PMC13385381; doi:10.1038/s41467-026-73570-7)
Supplement: Supplementary file 5 — Supplementary Dataset 3 [file 41467_2026_73570_MOESM5_ESM.xlsx]

## Sheet: Phage depolymerases
K-type target	Depolymerase	Protein ID	Annotation	Nucleotide sequence	Amino acid sequence	Lenght [aa]	Nr of rungs	PDB entry ID	Structural classification	N-domain	Central domain	C-domain	Mechanism of action	Catalytic amino acids	Catalytic site location	Cleaved bond	K-types tested in the literature	K-types tested in this study	Phage name	Life cycle	Phage morphotype	Phage genus	Phage Genome Accession Number	Reference	DOI	DOI	DOI
K1	S2-4	BAW85698.1	tail fiber protein	ATGGAAACAGAGGGTTTAACTCTGGACTGGAACGCACATCTACCTACTGTTGAAGTTGCTTATGGACTAACTAAAAATTCATTAAAAATGTGGAAATCTGGTACTACTGCAACATCAGATGATTATTGGTTATACACTGATGGTACAGTGTGGAATGGGGTTGGTGTCCTTGGTAATAATCCCGAAACCAGTACTGGTTTTGAAAAAATTACTCCGAATTTTAATGCAAGTATTAAAACATATTCTGCATCAGCAACTGATGGTCAAACTGATTTTAATATTCCATTCACATTCAGTACTATAACTGTATTTGTTAATGGTTCAATTCAATTACCTGGGTTGAATTACACCGTATCTGGTAGCACATTAACATTCACTACTGAATTAGAAGCTGGTGAT…	METEGLTLDWNAHLPTVEVAYGLTKNSLKMWKSGTTATSDDYWLYTDGTVWNGVGVLGNNPETSTGFEKITPNFNASIKTYSASATDGQTDFNIPFTFSTITVFVNGSIQLPGLNYTVSGSTLTFTTELEAGDLLYVFIGNPNISTNDKLNRIYTANAMQGQTTIQVPYDFSTAIVYINGVLQNPITAYSIGADRIITFSEELYQDDEIIIMLGDIIIQSDEYVLKQELLDVNASSYINTKSGNSIQEEFDILYNSNSISKIIYSDIKNINWDEINEIFVCGKTLNTTEGAGYFYYDNNDTITVEDGGTCFVINNKRIKRRYIGPALSSWFTTIDGINTFLSTGNVSLRFDSNLTLTKALTIKSNTNLYFNKDVFLFPSGPTIQGLICSGSVSTTITTT…	888	15		Classical insertion domain	1-332	333-799	800-888	------------------	------------------	------------------	------------------	K1-K82, KN1-KN5	------------------	Klebsiella phage K64-1	Lytic	myovirus (jumbo)	Alcyoneusvirus	NC_027399.1	Pan et al. 2017	https://doi.org/10.1128/jvi.02457-16
K1	GBH001_056	n/a	n/a	ATGGCATTAATTAGATTAGTAGCTCCCGAGCGGGTGTTCTCCGACTTGGCGAGCATGGTAGCATACCCAAACTTTCAGGTGCAGGACAAGATTATCCTACTGGGCAGTGGTGGTGGGGATTTCACCTTTACTACTACTGCGTCGGTAGTGGATAACGGAACTGTGTTTGCTGTACCCGGTGGGTACCTGCTCCGTAAATTCGTGGGCCCAGCATACAGCTCCTGGTTCAGCAACTGGGCGGGTATAGTCACGTTCATGAGTGCGCCTAATAGGCACCTGGTTGTGGACACGGTCCTGCAGGCCACGAGTGTGCTCAACATCAAAAGCAACTCTACGCTAGAGTTTACCGATACCGGAAGAATCCTACCGGATGCTGCGGTTGCACGTCAAGTGCTTAAT…	MALIRLVAPERVFSDLASMVAYPNFQVQDKIILLGSGGGDFTFTTTASVVDNGTVFAVPGGYLLRKFVGPAYSSWFSNWAGIVTFMSAPNRHLVVDTVLQATSVLNIKSNSTLEFTDTGRILPDAAVARQVLNIIGSAPSAFVPLAADAAAGSKVITVTAGALSVVKGTYLYLRSNKLCDGGPNTHGVKISQIRKVVGVSTSGSITSIRLDKALHYNYYLSDAAEVGIPTMVENVTLVSPYINEFGYDDLNRFFTIGISANFAADLHIQDGVIIGNKRPGASDIEGRSAIKFNNCVDSTVKGTYFYNIGWYGVEVIGCSEDTEVHDIHAMDVRHAISLNWQSTADGDKWGEPIEFLGVNCEAYSTTHAGFDTHDIGKRVKFVRCVSYDSADDGFQARTN…	651	15		Classical insertion domain	1-78	79-558	559-651	------------------	------------------	------------------	------------------	K1, K2, K10, K51, KL102	------------------	Klebsiella phage GBH001	Lytic	podovirus	-----	n/a	Blundell-Hunter et al. 2021	https://doi.org/10.3389/fcimb.2021.686090
K1	K1-ORF34	YP_009098385.1	tail fiber protein	ATGGCATTAATTAGATTAGTAGCTCCCGAGCGGGTGTTCTCCGACTTGGCGAGCATGGTAGCATACCCAAACTTTCAGGTGCAGGACAAGATTACCCTGCTGGGCAGTGCCGGTGGGGATTTCACCTTTACTACTACTGCGTCGGTAGTGGATAACGGAACCGTGTTTGCTGTACCCGGTGGGTACCTGCTACGTAAATTCGTGGGTCCAGCATACAGCTCCTGGTTCAGCAACTGGACGGGCATAGTCACGTTCATGAGCGCGCCTAATAGGCACCTGGTTGTGGACACGGTCCTGCAGGCCACGAGTGTGCTCAACATCAAAAGCAACTCTACGCTAGAGTTTACCGATACCGGAAGAATCCTACCGGATGCTGCGGTTGCACGCCAAGTGCTTAAT…	MALIRLVAPERVFSDLASMVAYPNFQVQDKITLLGSAGGDFTFTTTASVVDNGTVFAVPGGYLLRKFVGPAYSSWFSNWTGIVTFMSAPNRHLVVDTVLQATSVLNIKSNSTLEFTDTGRILPDAAVARQVLNITGSAPSVFVPLAADAAAGSKVITVAAGALSAVKGTYLYLRSNKLCDGGPNTYGVKISQIRKVVGVSTSGGVTSIRLDKALHYNYYLSDAAEVGIPTMVENVTLVSPYINEFGYDDLNRFFTSGISANFAADLHIQDGVIIGNKRPGASDIEGRSAIKFNNCVDSTVKGTCFYNIGWYGVEVLGCSEDTEVHDIHAMDVRHAISLNWQSTADGDKWGEPIEFLGVNCEAYSTTQAGFDTHDIGKRVKFVRCVSYDSADDGFQARTN…	651	15	7W1D	Classical insertion domain	1-77	78-558	559-651	Lyase (beta elimination)	Tyr311,His 373, Arg397	Intra-subunit	β-D-Glc-(1→4)-β-D-GlcA	K1-K82, KL101	------------------	Klebsiella phage NTUH-K2044-K1-1	Lytic	podovirus	Drulisvirus	NC_025418.1	Lin et al. 2014; Tu et al. 2022	https://doi.org/10.1093/infdis/jiu332	https://doi.org/10.1186/s12929-022-00792-4
K1	gp47	-----	tail fiber protein	ATGGCATTAATTAGATTAGTAGCTCCCGAGCGGGTGTTCTCCGACTTGGCGAGCATGGTAGCATACCCAAACTTTCAGGTGCAGGACAAGATTACCCTGCTGGGCAGTGCCGGTGGAGATTTCACCTTTACTACTACTGCGTCGGTAGTGGATAACGGAACCGTGTTTGCTGTACCCGGTGGGTACCTGCTACGTAAATTCGTGGGCCCAGCATACAGCTCCTGGTTCAGCAATTGGGCAGGCATAGTCACGTTCATGAGTGCACCTAATAGGCACCTGGTTGTGGACACGGTCCTGCAGGCCACGAGTGTGCTCAACATCAAAAGCAACTCTACGCTGGAGTTTACTGATACCGGAAGAATCCTGCCGGATGCTGCGGTTGCACGTCAAGTGCTTGAT…	MALIRLVAPERVFSDLASMVAYPNFQVQDKITLLGSAGGDFTFTTTASVVDNGTVFAVPGGYLLRKFVGPAYSSWFSNWAGIVTFMSAPNRHLVVDTVLQATSVLNIKSNSTLEFTDTGRILPDAAVARQVLDIIGSAPSAFVPLAADAAAGREVITVAAGALSVVKGTYLYLRSNKLCDGGPNTYGVKISQIRKVVGVSTSGGVTSIQLDKALHYNYYLSDAAEVGIPTMVENVTLVSPYINEFGYDDLNRFFTIGISANFAADLHIQDGVIIGNKRPGASDIGGRSAIKFNNCVDSTVKGTQFYNIGWYGVEVLGCSEDTEVHDIHAMDVRHAISLNWQSTADGDKWGEPIEFLGVNCEAYNTTHAGFDTHDIGKRVKFVRCVSYDSADDGFQARTN…	651	15		Classical insertion domain	1-77	78-558	559-651	------------------	------------------	------------------	------------------	------------------	K1-K82, KL101-KL186	Klebsiella phage EDIRA005	Lytic	podovirus	Drulisvirus	PX091873	this study	-----
K1	KLEO1gp03	-----	tail fiber protein	ATGGCATTAATTAGATTAGTAGCTCCCGAGCGGGTGTTCTCCGACTTGGCGAGCATGGTAGCATACCCAAACTTTCAGGTGCAGGACAAGATTACCCTGCTGGGCAGTGCCGGTGGGGATTTCACCTTTACTACTACTGAGTCGGTAGTGGATAACGGAACCGTGTTTGCTGTACCCGGTGGGTACCTGCTACGTAAATTCGTGGGTCCAGCATACAGCTCCTGGTTCAGCAACTGGACGGGCATAGTCACGTTCATGAGCGCGCCTAATAGGCACCTGGTTGTGGACACGGTCCTGCAGGCCACGAGTGTGCTCAACATCAAAAGCAACTCTACGCTAGAGTTTACCGATACCGGAAGAATCCTACCGGATGCTGCGGTTGCACGCCAAGTGCTTAAT…	MALIRLVAPERVFSDLASMVAYPNFQVQDKITLLGSAGGDFTFTTTESVVDNGTVFAVPGGYLLRKFVGPAYSSWFSNWTGIVTFMSAPNRHLVVDTVLQATSVLNIKSNSTLEFTDTGRILPDAAVARQVLNIIGSAPSVFVPLAADAAAGSKVITVAAGALSAVKGTYLYLRSNKLCDGGPNTYGVKISQIRKVVGVSTSGGVTSIRLDKALHYNYYLPDAAEVGIPTMVENVTLVSPYINEFGYDDLNRFFTVGISANFAADLHIQDGVIIGNKRPGASDIEGRSAIKFNNCVDSTVKGTCFYNIGWYGVEVLGCSEDTEVHDIHAMDVRHAISLNWQSTADGDKWGEPIEFLGVNCEAYSTTQAGFDTHDIGKRVKFVRCVSYDSADDGFQARTN…	651	15		Classical insertion domain	1-77	78-558	559-651	------------------	------------------	------------------	------------------	------------------	K1-K82, KL101-KL186	Klebsiella phage KLEO1	Lytic	podovirus	Drulisvirus	PX315804	this study	-----
K1	Kpv71_52	YP_009302756.1	tail fiber protein	ATGGCATTAATTAGATTAGTAGCTCCCGGGCGGGTGTTCTCCGACTTGGCGAGCATGGTAGCATACCCAAACTTTCAGGTGCAGGACAAGATTACCCTGCTGGGCAGTGCCGGTGGGGATTTCACCTTTACTACTACTGCGTCGGTAGTGGATAACGGAACCGTGTTTGCTGTACCCGGTGGGTACCTGCTACGTAAATTCGTGGGCCCAGCATACAGCTCCTGGTTCAGCAACTGGACGGGCATAGTCACGTTCATGAGCGCGCCTAATAGGCACCTGGTTGTGGACACGGTCCTGCAGGCCACGAGCGTGCTCAACATCAAAAGCAACTCTACGCTAGAGTTTACCGATACCGGAAGAATCCTACCGGATGCTGCGGTTGCACGTCAAGTGCTTAAT…	MALIRLVAPGRVFSDLASMVAYPNFQVQDKITLLGSAGGDFTFTTTASVVDNGTVFAVPGGYLLRKFVGPAYSSWFSNWTGIVTFMSAPNRHLVVDTVLQATSVLNIKSNSTLEFTDTGRILPDAAVARQVLNIIGSAPSVFVPLAADAAAGSKVITVAAGALSAVKGTYLYLRSNGLCDGGPNTYGVKISQIRKVVGVSTSGGVTSIRLDKALHYNYYLSDAAEVGIPTMVENVTLVSPYINEFGYDDLNRFFTIGISANFAADLHIQDGVIIGNKRPGASDIEGRSAIKFNNCVDSTVKGTCFYNIGWYGVEVLGCSEDTEVHDIHAMDVRHAISLNWQSTADGDKWGEPIEFLGVNCEAYNTTQAGFDTHDIGKRVKFVRCVSYDSADDGFQARTN…	651	15		Classical insertion domain	1-77	78-560	561-651	------------------	------------------	------------------	------------------	K1, K2, K5, K20, K54, K57 (246 uncharacterized strains)	------------------	Klebsiella phage KpV71	Lytic	podovirus	Drulisvirus	KU666550.1	Solovieva et al. 2018	https://doi.org/10.1016/j.virusres.2017.09.026
K1	gp09	-----	tail fiber protein	ATGGCTTTAACAAGGCTTACATCACCTACTCGCTCATTTGATACAATACAGCAAGCCATTTCTTATGGCCCTAAATTTAGAGTTGGTGACAGGATCTTTATATATGGTGAGGAAGGTGTATCTTTCGATTATAAGGTTGGGTCTTATTTAGTAGATAATGGAACAGTATTTCAGGCAGGCTCAGGTTATCTAGTAAGATCATTTGAAGGTGCTGCTAGATCTTCTTGGTTCTCATCATGGTCAGGTCTGGTTACTTACATGTCATTACCGGGAAGATCTCTTATTGTGGACAATGAAGTTAAGGCAACATCTGTTATGTCCTTAAAATCTTTATCATCCATTAAGTTCACACCATCAGGTGTTATTGTACCAAATGACACACCCTCTCAAGTTATTAAT…	MALTRLTSPTRSFDTIQQAISYGPKFRVGDRIFIYGEEGVSFDYKVGSYLVDNGTVFQAGSGYLVRSFEGAARSSWFSSWSGLVTYMSLPGRSLIVDNEVKATSVMSLKSLSSIKFTPSGVIVPNDTPSQVINILGTEPTAFSSLAGDMMASSALVTFSDSVGIVAGDNVVIKSDRLCDGGPNSYGVRASVLRTVLATTSSGGITTALLDQTVHYPFLVSENAVIGKYYPVSDVELVDVKINKQANVTTLFTLGISMQYCNNIKIKGGVLQGSKPAGTGDITGRSAIKFNNCRNSFVDGTHFYSIGWYGVEVLGASEDIQVNRIKAWDVRHAISLNWQTTTDGPKWGEPITFKAKDCIAYNTVQSGFDTHDIGKRIQFINCISYDAGDDGFQARTNGVE…	644	15		Classical insertion domain	1-79	80-558	559-644	------------------	------------------	------------------	------------------		K1-K82, KL101-KL186	Klebsiella phage EDIRA007	Lytic	podovirus	Gajwadongvirus	PX091874	this study	-----
K2/K13	B1dep	QTP95996.1	tail fibers protein	ATGGCACTATACAGAGAAGGCAAAGCGGCTATGGCCGCAGACGGAACCGTTACCGGGACTGGCACTAAAT GGCAATCATCGCTTTCGCTGATTCGCCCTGGTGCGACGATTATGTTTTTGTCGTCACCGATTCAAATGGC CGTCGTAAACAAGGTAGTCAGTGACACGGAAATTAAAGCAATTACCACAAACGGCGCTGTCGTAGCGTCT ACTGACTACGCGATCCTGTTAAGCGACTCGCTTACCGTTGACGGACTGGCGCAAGATGTTGCTGAAACTC TTCGCTACTATCAGTCACAGGAAACCGTAATTGCGGATGCAGTCGAGTTCTTTAAGGAGTTCGATTTCGA ATCGCTGCAAAATCTTGCTAACCAAATTAAGGCAGACTCCGAAG…	MALYREGKAAMAADGTVTGTGTKWQSSLSLIRPGATIMFLSSPIQMAVVNKVVSDTEIKAITTNGAVVASTDYAILLSDSLTVDGLAQDVAETLRYYQSQETVIADAVEFFKEFDFESLQNLANQIKADSEASESSAAAAAASESKAKTSEDNAKSSENAAKNSEVAAETTRDQIQQIIDNAGDQSTLVVLAQPDGFDSIGRVSSFAALRNLKPKKSGQHVLLTSYYDGWAAENKMPTGGGEFISSIGTATDDGGYIAAGPGYYWTRVVNNNSFTAEDFGCKTTATPPPNFNVLPAELFDNTAMMQAAFNLAISKSFKLNLSTGTYYFESSDTLRITGPIHIEGRPGTVFYHNPSNKANPKTDAFMNISGCSMGRISSINCFSNSYLGKGINFDRSVGD…	907	10		Classical depolymerase - double C-domain	1-272	273-667	668-907	------------------	------------------	------------------	------------------	K1, K2, K3, K6, K9, K11, K12, K13, K17, K19, K20, K21, K24, K27, K30, K33, K47, K52, K64	------------------	Klebsiella phage B1	Lytic	siphovirus	Webervirus	MW672037.1	Pertics et al. 2021	https://doi.org/10.3390/microorganisms9030650
K2	DpK2	QUU29414.1	depolymerase tail fiber protein	TTAGCTACTCATAAATCCATTTGCTTTCAAAGATGCAAGTAGTGAGTTTATAACCTCGTTCACTCCAGCTACATCTGTAGCTGAACTCGCAGGTATTGATGGCATTTGCGTTGTATTATCACCAACTCTAAATCTATCAATAGCTACCGAGTATGGCGGTTCAAATTGCCCATATCTACCTAAGTCATTGTATACAGCATATATTTTAAGGAAGAACCTTTTATTATATGCAAAACCAGACATGAAGTGCGATCTAAGTGAGCCAGTGTAATTGGCACTGTTAACAAATCCATATCTTATTTTCTTCGCACCTGTCGGAACATCAAACCTAACGAATCCACTTATCGGGAACGTTGAGTTAAAGCTTTGAGGCGAATACCAGTTTGATGACAAAACAGA…	MALYREGKAAMAADGTVTGTGTKWQSSLSLIRPGATIMFLSSPIQMAVVNKVVSDTEIKAITTSGAVVASTDYAILLSDSLTVDGLAQDVAETLRHYQSQETVIADAVEFFKSFDFDSLQNLANQIKADSESAESSAAAAAASESKAKTSEDNAKSSENAAKNSEVAAETTRDQIQQIIDNAGDQSTLVVLAQPDGFDSIGRVSSFAALRNLKPKKSGQHVLLTSYYDGWAAENKMPTGGGEFISSIGTATDDGGYIAAGPGYYWTRVVNNNSFTAEDFGCKTTATPPPNFNVLPAELFDNTAMMQAAFNLAISKSFKLNLSTGTYYFESSDTLRITGPIHIEGRPGTVFYHNPSNKANPKTDAFMNISGCSAGRISSINCFSNSYLGKGINFDRSVGD…	907	10	7LZJ	Classical depolymerase - double C-domain	1-272	273-674	675-907	Hydrolase	------------------	Inter-subunit	α-D-Glc-(1→3)-β-D-Glc	K1, K2, K3, K5, K6, K9,K11, K16, K17, K21, K22, K25, K26, K27, K28, K30, K38, K49, K52, K54, K60, K61, K64, K81	------------------	Klebsiella phage RAD2	Lytic	siphovirus	Webervirus	MW655991.1	Dunstan et al. 2021	https://doi.org/10.1128/spectrum.01023-21
K2	Depo32	AYP28213.1	depolymerase	ATGGCACTATACAGAGAAGGCAAAGCGGCTATGGCCGCAGACGGAACCGTTACCGGGACTGGCACTAAATGGCAATCATCGCTTTCGCTGATTCGCCCTGGTGCGACGATTATGTTTTTATCGTCACCGATTCAAATGGCCGTCGTAAACAAGGTAGTCAGTGACACGGAAATTAAAGCAATTACCACAAACGGCGCTGTCGTAGCGTCTACTGACTACGCGATCCTGTTAAGCGACTCGCTTACCGTTGACGGACTGGCGCAAGATGTTGCTGAAACTCTTCGCTACTATCAGTCACAGGAAACCGTAATTGCGGATGCAGTCGAGTTCTTTAAGGAGTTCGATTTCGAATCGCTGCAAAATCTTGCTAACCAAATTAAGGCAGACTCCGAAGCTTCG…	MALYREGKAAMAADGTVTGTGTKWQSSLSLIRPGATIMFLSSPIQMAVVNKVVSDTEIKAITTNGAVVASTDYAILLSDSLTVDGLAQDVAETLRYYQSQETVIADAVEFFKEFDFESLQNLANQIKADSEASESSAAAAAASESKAKTSEDNAKSSENAAKNSEVAAETTRDQIQQIIDNAGDQSTLVVLAQPDGFDSIGRVSSFAALRNLKPKKSGQHVLLTSYYDGWAAENKMPTGGGEFISSIGTATDDGGYIAAGPGYYWTRVVNNNSFTAEDFGCKTTATPPPNFNVLPAELFDNTARMQAAFNLAISKSFKLNLSAGTYYFESSDTLRITGPIHIEGRPGTVFYHNPSNKANPKTDAFMNISGCSMGRISSINCFSNSYLGKGINFDRSVGD…	907	10	7VYV	Classical depolymerase - double C-domain	1-272	273-667	668-907	Hydrolase (inverting)	Glu545/Glu423, Asp546/Glu423	Inter-subunit	------------------	K2	------------------	Klebsiella phage GH-K3	Lytic	siphovirus	Webervirus	MH844531	Cai et al. 2019, Cai et al. 2023	https://doi.org/10.1007/s11262-019-01681-z	https://doi.org/10.1128/spectrum.05304-22
K2	BMacgp22	UPW42726.1	depolymerase	TTAGCTACTCATAAATCCATTTGCTTTCAAAGATGCAAGTAGTGAGTTTATAACCTCGTTCACTCCAGCTACATCTGTAGCTGAACTCGCAGGTATTGATGGCATTTGCGTTGTATTATCACCAACTCTAAATCTATCAATAGCTACCGAGTATGGCGGTTCGAATTGCCCATATCTACCTAAGTCATTGTATACAGCATATATTTTAAGGAAGAACCTTTTATTATATGCAAAACCAGACATGAAGTGAGATCTAAGTGAGCCAGTGTAATTGGCACTGTTAACAAATCCATATCTTATTTTCTTCGCACCTGTCGGAACATCAAACCTAACGAATCCGCTTATCGGGAACGTTGAGTTAAAACTTTGAGGCGAATACCAGTTTGATGACAAAACAGA…	MALYREGKAAMAADGTVTGTGTKWQSSLSLIRPGATIMFLSSPIQMAVVNKVVSDTEIKAITTNGAVVASTDYAILLSDSLTVDGLAQDVAETLRYYQSQETVIADAVEFFKEFDFESLQNLANQIKADSEAAESSAAAAAASESKAKTSEDNAKSSENAAKNSEVAAETARDQIQQIIDNAGDQSTLVVLAQPDGFDSIGRVSSFAALRNLKPKKSGQHVLLTSYYDGWAAENKMPTGGGEFISSIGTATDDGGYIAAGPGYYWTRVVNNNSFTAEDFGCKTTATPPPNFNVLPAELFDNTAMMQAAFNLAISKSFKLNLSTGTYYFESSDTLRITGPIHIEGRPGTVFYHNPSNKANPKTDAFMNISGCSMGRISSINCFSNSYLGKGINFDRSVGD…	907	10		Classical depolymerase - double C-domain	1-283	284-662	663-907	------------------	------------------	------------------	------------------	K1, K2, K3, K5, K6, K9, K11, K16, K17, K21, K22, K25, K26, K27, K28, K30, K38, K49, K52, K54, K60, K61, K64, K81	------------------	Klebsiella phage BMac	Lytic	siphovirus	Webervirus	OM938992.1	Dunstan et al. 2023	https://doi.org/10.1016/j.celrep.2023.112551
K2/K13	gp81	----	tail fiber protein	ATGGCCGCAGACGGAACCGTTACCGGCACTGGCACAAAATGGCAATCATCGCTTTCGCTGATTCGCCCCGGCGCGACGATTATGTTTTTGTCGTCACCGATTCAAATGGCCGTCGTAAACAAGGTGGTAAGTGACACGGAAATTAAAGCAATTACCACAAACGGCGCTGTCGTAGCGTCTACTGACTACGCGATCCTGTTAAGCGACTCGCTGACCGTTGACGGCCTGGCGCAAGATGTTGCTGAAACCTTGCGCCACTATCAGTCGCAAGAAACAGTAATTGCTGATGCGGTAGAGTTCTTTAAGAGCTTTGATTTTGATTCACTGCAAAACCTTGCCAACCAAATTAAGGCAGACTCTGAATCTGCTGAATCAAGCGCTGCGGCTGCGGCTGCGTCT…	MAADGTVTGTGTKWQSSLSLIRPGATIMFLSSPIQMAVVNKVVSDTEIKAITTNGAVVASTDYAILLSDSLTVDGLAQDVAETLRHYQSQETVIADAVEFFKSFDFDSLQNLANQIKADSESAESSAAAAAASESKAKTSEDNAKSSENAAKNSEVAAETTRDQIQQIIDNAGDQSTLVVLAQPDGFDSIGRVSSFAALRNLKPKKSGQHVLLTSYYDGWAAENKMPTGGGEFISSIGTATDDGGYIAAGSGYYWTRVVNNNSFTAEDFGCKTTATPPPNFNVLPAELFDNTAMMQAAFNLAISKSFKLNLSTGTYYFESSDTLRITGPIHIEGRPGTVFYHNPSNKANPKTDAFMNISGCSAGRISSINCFSNSYLGKGINFDRSVGDNRKLVLEHVY…	897	10		Classical depolymerase - double C-domain	1-289	290-652	653-897	------------------	------------------	------------------	------------------		K1-K82, KL101-KL186	Klebsiella phage EDIRA041	Lytic	siphovirus	Webervirus	PX091875	this study	-----
K2	NPatgp22	UPW42650.1	depolymerase	TTAGATAAAGTTTATTAGAACGCCATCGAAATCGACAACTGCGCCATCATACGCGCGCATAGAAATAACTGCCGTTGCCGCTCCGGGAGGAACGATACCTCTTATAAAGCTCCCATAAACAGCCCAATCTGCAACGTTAACCGGAAGGTTAGCTGTAGGGCCAGCAATCTGTGTTCCGTTTTGGCTGTAGAATGAGAGGTTTATATTTCCCGCCGCATTCCCATTTGCGCCGATGTTTACAACCCTTGCCCAAAAAGAGGTCATATAATACTGTCCTGGTTTTACGTTAAACTGCTGAGTTGCAAAAATGCTCAACCCGGCGATTGAAGTCATCCTCATGCCGTATGACCCAGCCTTCGCATACTCCGCAGACACAACGGCAGTTTGTGATGCAGAACC…	MALYRQGKAAMDANGIVTGTGTNWQSALTLIRPGATILFLSSPIQMAVVNKVVSDTQINAISTNGAAVPSSDYAILLSDSLTVDGLAQDVAETLRYYQSQETVIAEAVDFFKDFDLSTLQELVEQAKEEAAASQQSASASQQSASASQQSASASQQAAAASQQAAAASQQAADDAEATRDEIQQIIDDSGEQSTLVVLAQPNGAKNIGRCSDIATLRTIEPTLPNQKIEVIKYASGYKPITGYFEYDQTDSTSVDDGGVCIVTAGGKRWKRIFDGAVNVAWFGIPSDGDITNAINKAISYAKPKRLGLVISAGQYKYTGSEMLEIDLGFISLVCHVGCASIDFSGVTSTYAINVYSSATYPAPLYRNTVNKLSGIECFGAKVAGKNGLLIGRPGGAQYY…	763	10		Classical depolymerase - pouf-like	1-289	290-611	612-763	------------------	------------------	------------------	------------------	K1, K2 K3, K5, K6, K9, K11, K16, K17, K21, K22, K25, K26, K27, K28, K30, K38, K49, K52, K54, K60, K61, K64, K81	------------------	Klebsiella phage NPat	Lytic	siphovirus	Webervirus	OM938991.1	Dunstan et al. 2023	https://doi.org/10.1016/j.celrep.2023.112551
K2	K2-ORF16	ATS92567.1	tailspike 63D sialidase	ATGACCATTATCAAACGCGCAGACCTGGGTCGACCCTTAACGTGGGACGAACTGGATGACAATTTCCAGCAGGTTGATGATTTGACAGCCGCCGCATCGGCGGCTGTATTGAGTGCATCGGCTTCAGCTACAGCCGCTGCGGGCAGTGCTACGAATTCACTTAATAGTGCGAATAGTGCTGCTAGTTCGGCCGATGACGCCGCAGCCTCAGCCACTGTGGCGATAAATGCGTTGATGAATTCAACATTTGAGCCCGCTGATTTCGATTTTACCAGTGGTGGGACGCTCGATAGTACCGACCGCAATAAAGCAGTGTACAACCCGGCGGACAATAACTGGTATTCATGGTCGGGCATTCTGCCAAAAATTGTAACGGCGGCCACTGACCCGACGGCGGAC…	MTIIKRADLGRPLTWDELDDNFQQVDDLTAAASAAVLSASASATAAAGSATNSLNSANSAASSADDAAASATVAINALMNSTFEPADFDFTSGGTLDSTDRNKAVYNPADNNWYSWSGILPKIVTAATDPTADSNWKPRTDQLLRQNLASSVIPGTSLVTHSDGIHLDDYIEIFNRRTKFIMPEDFPGTDTEQLQSALSYAKSNRVNVVLQAGKTYYVTGSQGLEVDLGYYSFESPNGIAYIDFTGCTATYCLWVHSSRPYPDGSENHCTSMRGIKFKSSVKGIGQRLLLTGNNNDSSNGTYNGDCKIENCMFSTADIVLGASNSTWRYKFINCGFMMESTGGTYAMHFPAGISDSGESVTFQNCKIFDMKGCPILVECASFAIGMPGTSVLNTPIKIT…	668	10		Classical depolymerase - pouf-like	1-189	190-512	513-668	Hydrolase	------------------	------------------	β-D-Glc-(1→4)-β-D-Man	K2	------------------	Klebsiella phage 1611E-K2-1	Lytic	myovirus	Bimevirus	MG197810.1	Lin et al. 2022	https://doi.org/10.3389/fimmu.2022.843183
K2/K13	KP24gp196	YP_010298833	tail protein	ATGAGTACCAACTTTATATTCATGCCAAATAATCAGTTCAGGTTGGTCGATAATGGTCGTGTCGCTAACGCTGGGAAGCTTTATATCGGTAAAGCAAACACAGATCCTACAGTCGCTGCTAATCAGATAACCGTTACTGGTCTTGCCATTGACGGTACAAACAGTATCTTAAATCAACCAATTAATTTGGACAAGCATGGTTTCCCGTTGGACGAATTGGGAAACGTAGTGACATTATCAGTTGACTCGCACTATAGCCTTGCTATCTTTGACGCGTACAGTAAACTACAACAATCAGTCAGTGCAGTGGAAATTAATGAGGTCGAGAGTTTTTCCTCCCTGCGTACATTACCTGTTCTCCGCGCCGGTCAAAGAGTTAGAGTGAAGGCTCATACAGCC…	MSTNFIFMPNNQFRLVDNGRVANAGKLYIGKANTDPTVAANQITVTGLAIDGTNSILNQPINLDKHGFPLDELGNVVTLSVDSHYSLAIFDAYSKLQQSVSAVEINEVESFSSLRTLPVLRAGQRVRVKAHTAGTSLGGGEFIGVLGTKADDGGVVASGSGFYWVRVINGVVNVDNFGARGDGSADDTNAILAALNYAIANGISVEFTANKTYKITGSTGLSFDIGKISVGCYNGRAKLDFSGFTGTTAINVYSSLTYPTSMYRNTTNRLIGLEVFGGLTTGVNGLLVGNDTYDYNGQTIIQNCSFFRFDNVVLCAKNTWRTKFIACTISTGISNIFYAPSGILNSGESITFSDCQISDSNNAPFTVACSNFAIGFIGSSVLNTRLVISGSGSVVSIEG…	660	10		Classical depolymerase - pouf-like	1-180	181-507	508-660	------------------	------------------	------------------	------------------	------------------	K1-K82, KL101-KL186	Klebsiella jumbo vB_KpM_FBKp24	Lytic	myovirus (jumbo)	Maaswegvirus	NC_061421.1	Ouyang et al. 2022, this study	https://doi.org/10.1038/s41467-022-34972-5
K2/K13	Kpv74_56	APZ82768.1	putative tail fiber protein	ATGGCACTAGTAGATTTAGTGAGGGCTGGGGGATATTCTATTGAGTACCCGCAATTCTCCAGTATGGCTAAGCTAAAAGAGTTCCCACACTCTGAGGACGGGAAACTTGTTAGGTTGTTGTCTTGGCATGAAGGGGTTGGTTTAGGTGGTGGGCTGTTTAAGGTCAGCACTAGCAGCACCGCTACAGGTAACGACGGTACTGTAGTAGTAGCTAGTAATGGGGTGCGGCTGCTTCGAGTAGTAAACGGACCTATCTGGGCGGATATGTTTGGTGCACTACCGAATTCAGACATAGACAGTATGCCAGCAGTAGCTGCGGCTTATGCGTACGCTGCTTCTGTGAATACGGACCTGTATATAGGGGTGGCGACTTACAAATTCAAGGGGAGCACCCCAATT…	MALVDLVRAGGYSIEYPQFSSMAKLKEFPHSEDGKLVRLLSWHEGVGLGGGLFKVSTSSTATGNDGTVVVASNGVRLLRVVNGPIWADMFGALPNSDIDSMPAVAAAYAYAASVNTDLYIGVATYKFKGSTPINIDPSRAGIIGYQGKVRIDCSEFTGSIVFSINSSYSYTPAAYYNNLSPALQGLYVLGAKTSGVDGLLVGRETVGADKSYNGQTEIRECTFDKFDRNIRMGHNSWRFVFYKVNSLNALSPNGILYVPAGLDDSGEILSFYHCQFFDGAGSNIRLSCSSYTMVFNTCSFLNITFFVDSASSATVTCNGCNFENPGSASTRRYVDISAGHTNVFNIIGGSIVTNSNPGQTQALLYVSTNNLLNLVGVTVPYGGHYQQEQELGYHAFIGG…	577	10		Classical depolymerase - pouf-like	1-99	100-410	411-577	------------------	------------------	------------------	------------------	K1, K2, K5, K13, K20, K54, K57 (246 uncharacterized strains)	------------------	Klebsiella phage vB_KpnP_KpV74	Lytic	podovirus	Drulisvirus	KY385423.1	Solovieva et al. 2018	https://doi.org/10.1016/j.virusres.2017.09.026
K2	Dep1979	UPW35138.1	hypothetical protein	TTACTTGACCACGTTGCACAGCAAGTACGCGTACTTAACGTCTGCGCCAGCCACAGTCTGAATGTTCACACGAACCTGCTTTGCGCCGATTGGAACTTTGCCCCGCAAGGTGTTCTTGCCGATTACCTTCCAACCTGTGGTGGTACCCAGGTTAGCTGATACCCCACCAGGTAGACTGTTACCGGTAGCATCCAAGAACCCAATAGATACCTGCCCCGCGTTACCGGGGGTCGTCGCAATGTTCACCATGCAGGACATACTGAACATGCCGGGGTTAGTTACTGCCTGTACTTGTGATACGTTGGTACCGACACTTACAGGAGCAACTCGCATAGCTCCCTCTGTACCTTTAGGCCCAGCATTAGCCAGATACTCTACCACAGAGGATGTACCAGCCCC…	MTLVDVVRAGGYSIEYPQFSSMAKLKAFPHSEDGQLVRLLSWHEGVGLGGGLFKVSTSSTATGNDGTVVVASNGVRLLRVVNGPIWADMFGALPNSDIDSKPAVAAAYAYAASVNTDLYIGVATYKFKGSTPINVDPSRAGIIGYQGKVRIDCSEFTGSVVFSINSSYSYTPAAYYNNLSPALQGLYVFGAKTSGVDGLLVGRETVGSDKSYNGQTEVRECTFDKFDRNIRMGHNSWRFVFYKVNSLNALSPNGILYVPAGLDDSGEIMSFYHCQFFDGAGSNIRLSCSSYTMVFNTCSFLNITFFVDSASSATVTCNGCNFENPGSASTRRYVDISAGHTNVFNIIGGSIVTNSNPGQTQALLYVSTDNLLNLVGVTVPYGGHYQQEQELGYHAFIGG…	577	10		Classical depolymerase - pouf-like	1-99	100-410	411-577	------------------	------------------	------------------	------------------	K1, K2, K5, K6, K9, K18, K52, K53, K54, K57, K64, K74, KL125	------------------	Klebsiella phage FK1979	Lytic	podovirus	Drulisvirus	ON146449.1	Zhao et al. 2024	https://doi.org/10.1080/21505594.2024.2415945
K2	GBH038_054	n/a	n/a	ATGGCACTAGTAGATTTAGTGAGGGCTGGGGGATATTCTATTGAGTACCCGCAATTCTCCAGTATGGCTAAGCTAAAAGAGTTCCCACACTCTGAGGACGGGAAACTTGTTAGGTTGTTGTCTTGGCATGAAGGGGTTGGTTTAGGTGGTGGGCTGTTTAAGGTCAGCACTAGCAGCACCGCTACAGGTAACGACGGTACTGTAGTAGTAGCTAGTAATGGGGTGCGGCTGCTTCGAGTAGTAAACGGACCTATCTGGGCGGATATGTTTGGTGCACTACCGAATTCAGACATAGACAGTATGCCAGCAGTAGCTGCGGCTTATGCGTACGCTGCTTCTGTGAATACGGACCTGTATATAGGGGTGGCGACTTACAAATTCAAGGGGAGCACCCCAATT…	MALVDLVRAGGYSIEYPQFSSMAKLKEFPHSEDGKLVRLLSWHEGVGLGGGLFKVSTSSTATGNDGTVVVASNGVRLLRVVNGPIWADMFGALPNSDIDSMPAVAAAYAYAASVNTDLYIGVATYKFKGSTPINIDPSRAGIIGYQGKVRIDCSEFTGSIVFSINSSYSYTPAAYYNNLSPALQGLYVLGAKTSGVDGLLVGRETVGADKSYNGQTEIRECTFDKFDRNIRMGHNSWRFVFYKVNSLNALSPNGILYVPAGLDDSGEILSFYHCQFFDGAGSNIRLSCSSYTMVFNTCSFLNITFFVDSASSATVTCNGCNFENPGSASTRRYVDISAGHTNVFNIIGGSIVTNSNPGQTQALLYVSTDNLLNLVGVTVPYGGHYQQEQELGYHAFIGG…	577	11		Classical depolymerase - pouf-like	1-99	100-410	411-577	------------------	------------------	------------------	------------------	K1, K2, K10, K51, KL102	------------------	Klebsiella phage GBH038	Lytic	podovirus	n/a	n/a	Blundell-Hunter et al. 2021	https://doi.org/10.3389/fcimb.2021.686090
K2/K13	K2-2	QJI52632	tail spike	ATGGCACTAGTAGATTTAGTGAGGGCTGGGGGATATTCTATTGAGTACCCGCAATTCTCCAGTATGGCTAAGCTAAAAGCATTCCCACACTCTGAGGACGGGCAACTTGTTAGGTTGTTGTCTTGGCATGAGGGGGTTGGTTTAGGTGGTGGGCTGTTCAAGGTCAGCACCAGCAGCACCGCTACAGGTAACGATGGTACGGTAGTAGTGGCTAGTAATGGAGTGCGGTTGCTTCGAGTAGTAAACGGACCTATCTGGGCGGATATGTTTGGTGCACTACCGAATTCAGATATAGACAGTATGCCAGCAGTGGTTGCGGCTTATGCGTACGCTGCTTCTGTGAATACGGACTTGTATATCGGGGTGGCGACTTACAAATTCAAGGGGAGCACCCCAATT…	MALVDLVRAGGYSIEYPQFSSMAKLKAFPHSEDGQLVRLLSWHEGVGLGGGLFKVSTSSTATGNDGTVVV ASNGVRLLRVVNGPIWADMFGALPNSDIDSMPAVVAAYAYAASVNTDLYIGVATYKFKGSTPINVDPSRA GIIGYQGKVRIDCSEFTGSVVFSINSSYSYTPAAYYNNLSPALQGLYVFGAKTSGVDGLLVGRETVGSDK SYNGQTEVRECTFDKFDRNIRMGHNSWRFVFYKVNSLNALSPNGILYVPAGLDDSGEILSFYHCQFFDGA GSNIRLSCSSYTMVFNTCSFLNITFFVDSASSATVTCNGCNFENPGSASTRRYVDISAGHTNVFNIIGGS IVTNSNPGQTQALLYVSTNNLLNLVGVTVPYGGHYQQEQELGYH…	577	10	8IQ5	Classical depolymerase - pouf-like	1-99	100-416	417-577	Hydrolase (retaining)	Glu267, Glu323	Inter-subunit	β-D-Glc-(1→4)-β-D-Man	K1-K82	------------------	Klebsiella phage VLC6	Lytic	podovirus	Drulisvirus	MT197176	Ye et al. 2024	https://doi.org/10.1128/mbio.03519-23
K2/K13	KLEO13gp09	----	tail fiber protein	ATGTTAGACAGACTGAATCAGCCGAAAGGCTCAACCATTGGTGTGCTCAGGGATGGGCGCACTATCCAAGAGGCTATTGACGACCTGTATGCGTTTAAGGATTCTCAAGGATTCATAAACGTGGACATGCAGACTGGTGCCACCCTTGAGGAGAAGCTGCGCAATTCCTTTACGATAGCCAATACGCTACTTGTGGGCGTACGCCTGACGGCTGGTAAGGTATACCCGCTGACTGGCACAACTCCGCTCGAGGTGAACCTAGCTAAGTTCTCGCTGTTCACTTCAGGAGGCCGTGCTACGATTGACGCCTCAGAGTTCACTGGTCCTACCGCACTCTGGATTCATGCCACTGGCTCCTATCCTGCCCCAATGTATCGCAACACGACTAACTACATGGAG…	MLDRLNQPKGSTIGVLRDGRTIQEAIDDLYAFKDSQGFINVDMQTGATLEEKLRNSFTIANTLLVGVRLTAGKVYPLTGTTPLEVNLAKFSLFTSGGRATIDASEFTGPTALWIHATGSYPAPMYRNTTNYMESIELVGGLKAGVDGWTWGNRGMTTGTEYNGQCIIRGCSVYKFDNCIKCTDSSWRYKVSDCMISTGITSVFNAPAGLIDSGESITFSDTQFSDSNGAKFIIACANFSVGMSGTSVLNTPVVISGNGASLLIDGMGNNENPGRSAWMRYVEVTGIGARFILQSSTLVCNGPSSQTRPLVLVGAKARAIFIAVKFPGNLYMFHVNNPEKVRTFCEGEGIVKTIACTYDIESGAGNIPVHRSLNRFYNNGFEQDLAGWALNVGGDPAQTA…	524	10		Classical depolymerase - pouf-like	1-47	48-371	372-524	------------------	------------------	------------------	------------------	------------------	K1-K82, KL101-KL186	Klebsiella phage KLEO13	Lytic	podovirus	Przondovirus	PX315803	this study	-----
K3/KL110/KL116/KL117	KP32gp37	YP_003347555.1	tail protein	ATGGACCAAGATATTAAAACAATCATTCAGTACCCAACAGGAGCCACTGAGTTTGACATCCCGTTTGACT ACCTGTCCCGCAAGTTTGTCCGCGTGTCTCTGGTATCGGACGACAACCGCCGACTCTTGCGCAACATCAC GGAGTACCGTTACGTGTCGAAGACTCGCGTTAAGATTCTGGTGGACACCACTGGGTTCGACCGAGTTGAA ATCCGACGGTTCACCTCAGCGTCTGAACGTGTTGTGGACTTCAGTGATGGCTCTGTGCTCCGCGCTAACG ACCTAAACGTGTCCCAGCTACAGTCTTCACATATTGCCGAAGAGGCCCGTGACAGTGCGCTTCTGGCCAT GCCTGAGGATGATGCTGGTAACCTCGACGCGAGAAACCGTAAGA…	MDQDIKTIIQYPTGATEFDIPFDYLSRKFVRVSLVSDDNRRLLRNITEYRYVSKTRVKILVDTTGFDRVEIRRFTSASERVVDFSDGSVLRANDLNVSQLQSSHIAEEARDSALLAMPEDDAGNLDARNRKIVRLAPGEVGTDAVNKDQLDTTLGEAGGILSEIKQTQQDIGDYIEEFANGTTYLKNIVMVYNQGSANGGETAIVLDRTDEVFAVPVIYINGDRQEVGFQFSYDNTTKTITLVKPLQRGDFVVMLTSEGTHSLASILAGPDGASRIGASGGLTVQQAIDRILESHIILPQWFGARGDWSDTTNTGTDDTAAFEAAIEMAVTLNYTEVYVPAGSYLITRELNLNGGNRNTRLGARIRGAGWASSVLVFKAPAPETPCISIIGTPGSHTSK…	869	10		Tail fiber like+chaperon	1-304	305-596	597-869	------------------	------------------	------------------	------------------	K1-K82	K1-K82, KL101-KL186	Klebsiella phage KP32	Lytic	podovirus	Przondovirus	NC_013647.1	Majkowska-Skrobek et al. 2018; Latka et al. 2021; this study	https://doi.org/10.3389/fmicb.2018.02517	https://doi.org/10.1128/mbio.00455-21
K3/KL116	CDS_0187	-----	tail protein	ATGGCTGACATTTACGTTAAACTTTCTGAACTTTCTCGGCCAAGTACGCCAGTGAATGACTCAGACGTCGTTTTCATTTCCCAGTTGAATAATACTGAGAATATCTCCTCTGCGATGAGTATCTCCGACTTACGCGATTTGCTCAATTTTGAAACTGCGTTTGAAACGACGACTGCCGGGTTGGCTGCAACTACCGCTAATCAAATCTTTTATGTTTACACAGACGGACAGAAATTGTCTGTTAACCCGTATTATAATCGCAACGGGGTTGCGGAAGCGATTGTTGACAGTAACAGTAATAAATTAGTTTACTCGACACTTGCATTCTTACAGCAGTGGTTTACCTATTACGGGTATTCTTTAATAAAAGAAGTTCCTTCTTTCGCTAGTCTTCGTACT…	MADIYVKLSELSRPSTPVNDSDVVFISQLNNTENISSAMSISDLRDLLNFETAFETTTAGLAATTANQIFYVYTDGQKLSVNPYYNRNGVAEAIVDSNSNKLVYSTLAFLQQWFTYYGYSLIKEVPSFASLRTLPVLVEGQKVKLRSYYDGGDSGGGEFVGHKGTATDDGGSIAAGNGFYWERVNYGTITPVLFGAQGNYTDTGEGFDNTAAFRAAIAFAIKSGYKEVFVPAGRYMISDEINLAGVGSSNRLGVRLRGENWLRSQLVFKASSQESACIVVYGGPGNTSGKSVSNLSVVSHASTTNMGVGLLLRNTCFTHVDEITISTLYIGVRFENYSTAGSFTEFCYITNARLIKSMINIQFNRTGSGDVSFHGNNFINIQNQVAPNGGVGVQIKGNG…	774	10		Tail fiber like+chaperon	1-197	198-490	491-774	------------------	------------------	------------------	------------------	------------------	K1-K82, KL101-KL186	Klebsiella jumbo vB_KpnM_KluzKp13	Lytic	myovirus (jumbo)	Maaswegvirus	PZ150664	this study
K3	0391_03	-----	tail fiber protein	ATGGCTGAAGTTCCGTTACCGACGCCAACCCAAGTTCCGGTTCCGAGCACTGACATCCGCAATGCGGTGTTCGCTGGCGCGAAGCTGGATGAGGAAGTGACCGGTCTTGGTGATTTCTATACCGACCGTCTTGGTGCCAAGCACCTGACGAACACTGGTCGTAACAACCAGTTTCAGGATGCCCAAAACCAACGTGGTTCGGACTTCGTTGCGTCTCAGGCGGATAAAGAGGCGCGTTTCCAACAATTTCTGTTGAACTCTGGCTACCAGTTCCTTGGGGACTATGAGAATGGCCCATACACCATTACTGCGCGTAACCAAATTATTCGTTATCAGAATGAATTTTGGCGTCTGAACGCAGCGACGAATCCACCGTACACCACCACCGGGATCAACAAC…	MAEVPLPTPTQVPVPSTDIRNAVFAGAKLDEEVTGLGDFYTDRLGAKHLTNTGRNNQFQDAQNQRGSDFVASQADKEARFQQFLLNSGYQFLGDYENGPYTITARNQIIRYQNEFWRLNAATNPPYTTTGINNTSWATDITHLVSVGDANLRQELSFSSGLKLIGQCASIAALRAVTLESVGQQVFVKEHTSGMGQGGGIFYCHSLTNPGSLVDDNGFQIVTASGQVLRRKDRNIMSAEMFGAIGGQDITPVLNNMLLASKTFNIQEAYIPHPLNKTDYTATGGSVADVTDGIGFNLIGIKTVNKGPAINHISNNIFFRFRKNGPASSSFYEQCSITGLLIRGRNSTNTAAGNDGYAIEASDIIGFYCDVFCTGYTNTSAAAVSLYNDTSFTEQSRIKL…	736	9		Classical depolymerase - spout-like	1-248	249-566	567-736	------------------	------------------	------------------	------------------	K1-K82, KL101-KL170	K1-K82, KL101-KL186	Klebsiella prophage KPN_B3_PHAGE391	Prophage	-----	-----	-----	Otwinowska et al. 2026; this study	https://doi.org/10.1371/journal.pbio.3003716
K3/K26/KL173	CDS_0182	-----	EPS depolymerase	ATGTTAACCGATTTCAACAGGCCACGAGGAAGTACATCTCCTACTCTACAAAATGGAATATCCGTAGATCAGTTTTACAATAGCATGGCGGTCGATAGTTACGCCAGTCTGAAAACGACCATTCCGACATTCGAAGGTCAACGCGCCCTTCTTCTCTCCCATCAAAAAGATAAAAATTTAGGCGGCGGACTTTTCATAGCTCGCTCCGGTGCAGCGACTGATGATGGTGGGTATACCGCGGTCGTCAATTCTAACTGGTACTGGGAAAGATCGTCTAATACAGGGCATGTGAATGTCACTGAATTCGGTCTTGTAGACGGAGGGGCTTTAGATACGCCTCTTGATAACGCGATTAAATTCGCTATTGCCAAGAAGAAAAATTTTGTTGAAGTCCCCGGT…	MLTDFNRPRGSTSPTLQNGISVDQFYNSMAVDSYASLKTTIPTFEGQRALLLSHQKDKNLGGGLFIARSGAATDDGGYTAVVNSNWYWERSSNTGHVNVTEFGLVDGGALDTPLDNAIKFAIAKKKNFVEVPGLGPLGYDFSGGLSYPCNGINLTIQGPGCSTNLYSGYNSGFIKYSGTGYGIKFYQDAPIRMFNTVKVSGFSANSTLSASDSNKTIDFCFFYFSDAWNFTVTDCFLRNFDNGSGIIIENDRSWTENFTCDNVQVRTSTRGWWFRRSSRSGNTNSFYGTKVTNCYFSHDSNVGSSNAVVLGGTGNATVTLNPDVNVYASYFEMGGWASSGGDNSVFQINDQSCLNEGQVRLNYDGLWTMPLNTVSQPIRAFIQRGTGYVKVNFVNNSTQ…	598	8		Classical depolymerase - spout-like	1-109	110-395	396-598	------------------	------------------	------------------	------------------	------------------	K1-K82, KL101-KL186	Klebsiella jumbo vB_KpnM_KluzKp13	Lytic	myovirus (jumbo)	Maaswegvirus	PZ150664	this study	pbio.3003716
K5	dep1011	WNO47121.1	hypothetical protein	ATGGCAATATACAGAGAAGGCAAAGCGGATCTGGCCGCAGACGGAACAGTTACCGGAACTGACACAAAAT GGCGATCATCTCTTTCGCTTATTCGCCCAGGAGCGACGATGATTTTTTTGTCGTCGCCTATTCAAATTGC TGTCGTAAACAAGGTAATCAGCGACACCGAAATTAAAGCAATTACCACAAACGGCGCTGTCATAGCGTCT AGCGATTACGCGATCCTGTTAAGTGACTCGCTGACCGTTGACGGCTTGGCGCAAGATGTTGCGGAAACTT TGCGCTACTATCAGTCGCAAGAAACCGCAGTTGCGGAAGCGGTGGAGTTCTTTAATGATTTTGATTTCGA AGCGCTGCAAAATCTTGCCAACCAGATTAAGTCAGACTCTGAAG…	MAIYREGKADLAADGTVTGTDTKWRSSLSLIRPGATMIFLSSPIQIAVVNKVISDTEIKAITTNGAVIASSDYAILLSDSLTVDGLAQDVAETLRYYQSQETAVAEAVEFFNDFDFEALQNLANQIKSDSEAAESSAASAAASQNAAKTSETNAMASEVAAETARDQVQQIINDAGEQSTLVVLSQPTGAGKSGLLQGGTVQDVLKYVTPEIFYQTTDLNNDGLMIQRMFNYMLEHGVEGRLSAGREYIISSNISVTLNEGDHFKLSFDGARLLQSGNTDVITIQNGKVGNITAVSSIEVVQRNLGDGAATTRVVKVTSPNHPFTEKYQVGKIFSDDVVPDAENTDQLCGEFFIVGEVEDANTFYTTGIFDENYLTNIKVVRPAINTTIIDGPLLESQW…	857	15		Classical insertion domain	1-220	221-754	755-857	------------------	------------------	------------------	------------------	K1, K2, K3, K5, K8, K14, K15, K19, K21, K24, KL25, K30, K47, K54, K57, K61, K64, K103, K107, K110, K112, K116, K123, K139, K149	K1-K82, KL101-KL186	Klebsiella phage P1011	Lytic	siphovirus	Webervirus	OR492660	Li et al. 2024; this study	https://doi.org/10.1186/s13567-024-01311-z
K5	K5-4 ORF38	APZ82848.1	hypothetical protein	ATGTTAGACAAACTGAATCAGCCGAAAGGCTCAACCATTGGTGTGCTCAAGGATGGGCGCACTATTCAGG AGGCATTCGACTCCCTAGGCTACCTTGGGGTGGCCGTTCTTTCACCCGCCAATTACGGTGCCAAAGGTGA TGGTAAAGCGGACGATACGATTCCACTGCGGCAATGCGTTCAGGATGCGTGCGCCTTGGGTGGCCGCGTT GTCGGTACTGTTGGTGCTGAGTACAAAATCTCAGGGACCATTGCGGGAACCGTAGGAGACGGTAAGTACG TTGAGCTGGACTTCACAGGTTCTAAGTTTGTGCCCACCACTGATGACGCTGTCATGACTATAACTGGTGT TGCGACCTCCCCAGTAGCTGAGGTAACCGTCGAGGTTGTCTCGG…	MLDKLNQPKGSTIGVLKDGRTIQEAFDSLGYLGVAVLSPANYGAKGDGKADDTIPLRQCVQDACALGGRVVGTVGAEYKISGTIAGTVGDGKYVELDFTGSKFVPTTDDAVMTITGVATSPVAEVTVEVVSVNLGNGSTNTIAMKVTAPGGHSFTKKGEIGKAWSPVLCLNNDLSTQYAGEPFVVGLVESSTVFYTTSVFTELYMGTSLKVIRVPTTQVVVKGLDVESEWTTGWKASTLTLSGLLRPFVYKPKCKNINGPFVNLTGCYGATVFLPEGDNLRNAPSEGAYGYFVNDSASFGSTIYGINCTNARHAYTTSSPRSEPTDDKWWLKGRTLFSEITNGLGTGCHNAFDTHSPSYGIKFTNCRAVGDFRGVDTGGAGFQIRGDRSSLVDCTAINS…	684	13		Classical insertion domain	1-50	51-581	582-684	------------------	------------------	------------------	------------------	K1-K82, KL101, KL102	------------------	Klebsiella phage K5-4	Lytic	podovirus	Przondovirus	KY389316.1	Hsieh et al. 2017	https://doi.org/10.1038/s41598-017-04644-2
K6	CDS_0189	-----	EPS depolymerase	ATGAGTGATTTATCGCAGAAGATCACTGAGTTACCTTTAAACTCAGCACCCACAGAAGGGACATTCATACCACTTTCCGATCCATTTAATAACCTCACTGGAAAAAGCACTCTCACGGTAATGCGACAAAGTATAAACTTTGAAAACGCGTATACCTCCGTCGCGAATGCACTGCTGAAAACTAAAGAAAATGATGTCTTTTATGTTTTTGGCGATCAAACATTAAGTTATGTCCTCGGTTACGTCAATCGCGGTAATGATAGTTATACAGCGCTGTTAGACAGTACAGGAGAACAAGTAATTCGTGCTACCGGTGAAGCCATATCAAATAGCATTTTAGATGCAATGGTAGTGGCGACATTCGATGACCTGAGAAAAAGAAAACCGATCTATGACGGA…	MSDLSQKITELPLNSAPTEGTFIPLSDPFNNLTGKSTLTVMRQSINFENAYTSVANALLKTKENDVFYVFGDQTLSYVLGYVNRGNDSYTALLDSTGEQVIRATGEAISNSILDAMVVATFDDLRKRKPIYDGQLITVKEYKKGTKSGGGKFMGFLSEKDDDGGFVASGGSHYWLRVDSEYAIPEHFGAIGDGIADDTAALNLATNSPYFNHLYFTKGKIYGVTGSIQAKEVKHIDGCGATIKLLSTPSSNTNVLQMGIQKGALSNLNVDAPQRSNTFTIPGISAIAEVGDLISLGSDSFRLQFDNNYYYGQRAIIVALSGDTVTINTGIYETFTINSVTVHRGREPLVLTNLNMDLNNVVSTTANIQALSITGVNVQISNCKVTGSSYCAVGLGLQGC…	874	20		Classical insertion domain	1-197	198-874	-----	------------------	------------------	------------------	------------------	------------------	K1-K82, KL101-KL186	Klebsiella jumbo vB_KpnM_KluzKp13	Lytic	myovirus (jumbo)	Maaswegvirus	PZ150664	this study
K7	K7dep	UCR74082.1	putative tailspike protein	ATGGCTAATAAACCCACGAAACCAAATTTTCCGCTTGGGCTTGAATCACAAGAACAATCCGTATTCCAAG AAGGTATTCTGAATAATGGTGTTGTAGAACATGGCCCAGATGCGGTAATGACTGTGCCAGAAACTCCTGA TGCTTCCGGAGTTCCTTCTGCTGTCCGTTACAACGAAGACGACGACCAATTCGAAGGTTATTACAACGAA GGTGGTTGGTTGCCGCTTGGTGGCGGTAACGGTGGTCGTTGGGAAGCGCTTCCGTATGCTTCCTCTTCCT TATTGCAAGCTGGGCGTGCATATCTGGTGGATAACACAGACGGCGTCTCTACGGTGCTGTTCCCTTCCCC TAAACGTATTGGCGACAGTGTTACTGTCTGTGATCTTTATGGTA…	MANKPTKPNFPLGLESQEQSVFQEGILNNGVVEHGPDAVMTVPETPDASGVPSAVRYNEDDDQFEGYYNEGGWLPLGGGNGGRWEALPYASSSLLQAGRAYLVDNTDGVSTVLFPSPKRIGDSVTVCDLYGKFSTYPLTVDGNGKSIYGSADSMTISTDNVSATFTWTGEARGWVITSGVGLGQGRVYSREIYSQVLSAETSSITLSTQPTIVDVYADGKRLKESLYTLDGYEVKFDPALASGSDVQIIQYIPIQLGAGGGGSGGTVITWEYNGGAAVGGETQIVLDVVVDSVSEIYIRGQRQQIGRGFTFDAETSTITLADELETGDDVVVIINGDPTVYNQIDRTPWEVARANNVSNDEVILSTDKQTVLDGKTVLYDVATQTSWGIPEGLPAGVKI…	1180	9		Tail fiber like+chaperon	1-524	525-832	833-1180	------------------	------------------	------------------	------------------	K1-K82	K1-K82, KL101-KL186	Klebsiella phage vB_KpnM‐20	Lytic	myovirus	Taipeivirus	MZ826764.1	Wu et al. 2023; this study	https://doi.org/10.1186/s12929-023-00928-0
K8	K5-4 ORF37	APZ82847.1	tail fiber protein	ATGGACCAAGACATTAAAACAGTCATTCAGTACCCAGTAGGGGCCACTGAGTTCGACATCCCGTTCGACTACCTGTCCCGTAAGTTTGTACGTGTGTCGCTTGTAGCTGACGACAACCGCAGACTGCTGAGTAACATCACTGAGTACCGCTACGTGTCCAAGACCAGAGTGAAGCTCCTTGTGGAAACTACTGGGTTCGACCGTGTGGAAATCCGCAGGTTCACCTCAGCGTCTGAGCGAATCGTTGACTTCAGTGATGGCTCGGTTCTCCGCGCTGCTGACCTTAACGTATCTCAGATACAGTCAGCTCACATTGCCGAAGAAGCAAGGGACGCTGCACTAATGGCCATGCCAGAGGATGACGCAGGTAACTTAGATGCTCGCAACAGGAAGATTGTC…	MDQDIKTVIQYPVGATEFDIPFDYLSRKFVRVSLVADDNRRLLSNITEYRYVSKTRVKLLVETTGFDRVEIRRFTSASERIVDFSDGSVLRAADLNVSQIQSAHIAEEARDAALMAMPEDDAGNLDARNRKIVRLAPGEAGTDAINKNQLDETLGEAGGILSDFEDVRDEIIQYISKFTDDTGAVRGVSYVYNNGRALGGETGFHIDITPPPLGVPYLSINGSKQYRGYHFTYDPITGNVQGLATPLEKDDFVVATTTESVTPIEDLYASTQGASMIGTLSGSTVEERIAEVEQSVLDSIDGIRVDSFIGMTDSGAIDAAIAEALRVNSYVKFSPRVYTVDRPVILPSKTVLVGTQGLTKIVASASWNGPVVMSKDAPAGDYLTINVPSAMVYGVYIFG…	749	13		Tail fiber like+classical C-domain	1-311	312-725	726-749	------------------	------------------	------------------	------------------	K1-K82, KL101, KL102	K1-K82, KL101-KL186	Klebsiella phage K5-4	Lytic	podovirus	Przondovirus	KY389316.1	Hsieh et al. 2017; this study	https://doi.org/10.1038/s41598-017-04644-2
K9/KL184	FKANgp229	-----	tail fiber protein	ATGGTCGCACGTGCAGTCACAAAAAAGATTACTGATTTGCCTATGTATGACTTAGGCAACAATGTGGGTAATTTGCTTTATAATGAAAATGGGATAGCTTATCAATTACCTGTTACTGAATTAGTGTTAAAAAATGATTTATTGTCCACCAAAGTTGGACTGGGTGGAGCAATGGTTGCCCTTCAGCAAGGTGGAACGGTTCAGAGTGCCATTTCTTGGATAAGTCCAGGGATGATTCCAGGATGCCCTACCGATGGGGTAACTGATGCAACCGATTATATTTTAACGGCCGTAGAGATAGCGGTTGCACGACAAATACCCCTTAAGATAGATGGGTGGTATTTGTGTGGAAAACAAATAAAAATAAATACAATTTCTCCGATTACTATTTTGGGGGTA…	MVARAVTKKITDLPMYDLGNNVGNLLYNENGIAYQLPVTELVLKNDLLSTKVGLGGAMVALQQGGTVQSAISWISPGMIPGCPTDGVTDATDYILTAVEIAVARQIPLKIDGWYLCGKQIKINTISPITILGVSPERSGISFTNSASFGLYITQNKSTDYILIQNITFRASVAITTTDGLVTIDATPQITTQQSAGKYLLADRTIRRGNINNVHLDCSADGYAVNYLHLRSWMNYSVEDILIRGSRTNLSTNVSGVLLSGDGFPVDMRFDKVWMYNLGRCINNVDYVEGLHLTNFEFVNVLRGVSAQYDLNYSEIGESYCALYGPFISDGHINLGGFTGADSCIYLINSYAAHISDTLLFASYGSDITHGSAIYLNNGSRCRIHDNIIAGSGASNTKEN…	578	12		Classical depolymerase - vertical stand	1-89	90-484	485-578	------------------	------------------	------------------	------------------	------------------	K1-K82, KL101-KL186	Klebsiella jumbo FKAN	Lytic	myovirus (jumbo)	Slopekvirus	PX315802	this study	----
K10	KLEO25gp59		tail protein	ATGTTAAAGTCGAACTTCAACCAGCCGAAAGGCTCAACCATTGGTGTGCTCAGGGATGGGCGCACTGTCCAAGAAGCGGTAGACTCCGCTGATGCGTCCCTGCTGCACCTATCGTATAGCGTTGTGTTGTACCCAAGCGGTTCAGCCGTAACGGATACACTGGCTAAGGACGCCGCAATCGCACAGTGTGAGGCAAGCGGTAAGGACTTAATAATCGCAGCTGGTAATTATCAATGGTCTACAGGTATCGAATGGAACCCTCGGCGCTACAGTATACACGGCATGGGTGACGTTATCGTTGATGTTAGCGGTATCCCGGCTGGAGAGTATGCGGTCACCCTAAAGACTGTTCATAATGGCACGAAACTGTGGAACAACATCGCGAAGGTGATGGAGCGT…	MLKSNFNQPKGSTIGVLRDGRTVQEAVDSADASLLHLSYSVVLYPSGSAVTDTLAKDAAIAQCEASGKDLIIAAGNYQWSTGIEWNPRRYSIHGMGDVIVDVSGIPAGEYAVTLKTVHNGTKLWNNIAKVMERIVFVGPPTVNGIKIDSVSDNSKAMNKFANLYFNGFNIGVYLGNNQWLNRFEHCGWRNTTNKIYINALEDSGENIQFVGCDFFGQNATLDDVCINHVAGNIEITFEGCSFDFMTRTLYAKWDQGRGIMRFSKCHFESRGQQDFEVDSANSWYHLILDGCDWTWDSTTMPTRVGRINSTNVDRPACLTVTNCNFNSGKAFDLGGRELFTVLGQSILRQSGNNVISEKGNRGVIISRANRRTPFMDMAAYTTGTIYNTGSGTVSSSEEF…	513	11		Classical depolymerase - vertical stand	1-48	49-337	338-513					------------------	K1-K82, KL101-KL186	Klebsiella phage KLEO25	Lytic	podovirus	Przondovirus	PZ244630	this study
K11/KL181	K11gp17	YP_002003830.1	tail fiber protein	ATGGACCAAGACATTAAAACAGTCATTCAGTACCCAGTAGGGGCCACTGAGTTCGACATCCCGTTCGACTACCTGTCCCGTAAGTTTGTCCGTGTGTCGCTGGCAGCTGACGACAACCGCAGACTGCTGAGTAACATCACTGAGTACCGCTACGTGTCTAAGACCAGAGTGAAGCTCCTTGTGGAAACTACCGGGTTCGACCGTGTGGAAATCCGCAGATTCACCTCAGCGTCTGAGCGTATTGTTGACTTCAGCGACGGCTCCGTACTGCGGGCAACAGACCTTAACGTTTCTCAGATTCAGTCTGCCCATATCGCAGAGGAAGCACGTGATTCAGCACTGTTGGCTATGCCGCAGGATGATGCTGGCAACCTTGATGCCCGTAACCGCAGAATCGTT…	MDQDIKTVIQYPVGATEFDIPFDYLSRKFVRVSLAADDNRRLLSNITEYRYVSKTRVKLLVETTGFDRVEIRRFTSASERIVDFSDGSVLRATDLNVSQIQSAHIAEEARDSALLAMPQDDAGNLDARNRRIVRLAPGVEGTDAINKNQLDTTLGEAGGILSEIKQTEKDIQDYIENFADDTTSLKGINWVYNNGSANGGETSILITREGPVFAVPTIYINGDRQSVGYHYSYDSGDKTIHLVKPLTAGDFVECVTSEGVLPLSNLLSTPDGASQIGTKSGLTVQDYLNGVKSATILRNIEPVIDGQRIVLSEISPTLGPKSGGTLVYDQSDTSSVDDGYTVFVTAGGKRWKREESYIDVAWFGPNFGLALQTAVNLVDNYVRTVGFYSRKTIYIAAGT…	875	11		Classical depolymerase - pouf-like	1-366	367-700	701-875	------------------	------------------	------------------	------------------	K1-K82	K1-K82, KL101-KL186	Klebsiella phage K11	Lytic	podovirus	Przondovirus	NC_011043.1	Latka et al. 2021; this study	https://doi.org/10.1128/mBio.00455-21
K11	S1-1	BAW85694.1	tail fiber protein	ATGGCAAATAAATTAACACAGCCAAAAGGTTCTATATCAAAAGAAACAAATAAAGAAGCGATAGCTCGTCTTTTTGGAATTAAAAAAACTGCGGTAGGATATATATCTACTTCAGTACTTATAGATCCTTATACAATTTTATATGATGAAAGTACAGAAACTTGTTGGTATCGTGGTACAGCCACTGGAACTCCAATTTCATGGATTATTACTAATGGTTCACTGACATTACAAACTACATCTGGGCAATTCGCTTTGATTAAAACTCAAGTAGATATTAACTTGCGACAAGAAATTACAGGAGAAGTAGGATATAGTAATATAGGAAAAGTATCATCTGTAACTTCGCTGCGTTCAATAGAACCAACCACAAATGGTCAACAAATTATTTTAAATCAA…	MANKLTQPKGSISKETNKEAIARLFGIKKTAVGYISTSVLIDPYTILYDESTETCWYRGTATGTPISWIITNGSLTLQTTSGQFALIKTQVDINLRQEITGEVGYSNIGKVSSVTSLRSIEPTTNGQQIILNQINSTLGTTTGGIFCYDSSDVTSIDDGYTVIVTATGKRWKRPENYIDMAWFGALNPAVDFSDAWDAAVAIVSNYVSNVGFYGRKAIYLKAGTYKPSRQLDIPSYVSVVAIGNVTIDGSGMPDNSYVIRIINKVSGISTTYHKGWNLGSIGGTFRVLGNTLDGNVDGIFVGNTSNMSDVRNVILYGVSIGGVRYGLTFGSINTYLFTATDCHIESTIIGIYVPNTTSSNSGERMTFNDCTIGGSRTNHIQISQPGFDVNFTNCSFDFT…	702	11		Classical depolymerase - pouf-like	1-191	192-517	518-702	------------------	------------------	------------------	------------------	K1-K82, KN1-KN5	------------------	Klebsiella phage K64-1	Lytic	myovirus (jumbo)	Alcyoneusvirus	NC_027399.1	Pan et al. 2017	https://doi.org/10.1128/jvi.02457-16
K14	0574_17	-----	tail spike protein	ATGACAAATATCTTTGAATCACCGAGCTGGGAAGATGATATCCAGCTGATTGGTCGTACCGAACGTGTTAGCGGTGGCCAAGATGGCGTCGCCAACCGTCCGATTAAACAACTGGCTAATCGTACCCGTTACCTGAAAGAGAAATATGATAATATCGACCTCAGCGGCAAGGTTGAAGCTGTGAAGACCTTTCTGGAGGGCGGCACCTTGACGTCTCCGCGTGAAGAAATCCTGTATGGCAACTATCGTATGGTGTGGACTGGCGACTTTCCGAAAGTGGTCCCGCCCGGCAGCACACCGGAGATAACTGGCGGTACGGGCGCAGGAGGTTGGGCATATACCTCCGACGCTGCGCTGCGCCAGGGTATGGCATCGCCAGATGGCACCCGTTTGATGCAC…	MMTNIFESPSWEDDIQLIGRTERVSGGQDGVANRPIKQLANRTRYLKEKYDNIDLSGKVEAVKTFLEGGTLTSPREEILYGNYRMVWTGDFPKVVPPGSTPEITGGTGAGGWAYTSDAALRQGMASPDGTRLMHMPVAGSVGDVLDWYSLDSFGLEDGADVTAALLEISELQKKYGFTLKQRQNRTFRLSGNKDIVFYGSCNFSGVKWVPENFSGKLAFTQKKNSVVYDASTEAGALLLSKINGTDWRSRDAQSSKLTGLVSDTTLDNHFVIFKSSSVVLYSGRGKNKTWIAMSRVSKKGKLDRALKYPMPASVDSVYALPVSDGELFISPGCFDMRNQPHTINLFFYDISRATIENPTVINRPLTDNGSAVDLSIDGGYKVRFRNVYSPWPNDSYNAS…	873	16		Classical insertion domain	1-160	161-774	775-873	------------------	------------------	------------------	------------------	K1-K82, KL101-KL170	K1-K82, KL101-KL186	Klebsiella prophage B6_PHAGE0574	Prophage	-----	-----	-----	Otwinowska et al. 2026; this study	https://doi.org/10.1371/journal.pbio.3003716
K14	KLEO26gp185		tail fiber protein	ATGAATCCGCAATTTAGTCAGGCCGGTGGTTCCGTCTCTAAAGACGTGAACAAACAATCTATCGCACGTTCACTTGGGGTGAAAGTCGGTGACGTCGTTTATCTTAAACAAGGTATAACTCTACAAGATTATAAGGCATATTTTGATAAATCTTCACAACTTGTATTTTTGAAAACACCAGACGTTACGGGGACTCTGGTGAGTTGGAGTGTGGACGTTGCTTCTTTGACTTTGACTTTGACCACATCTAATAATGTTTACAATTTGTTTATAGCCCCAAATTCGTTGACTACCAAGAAAACTCTTACTTTTGATATGTTTTATATTGATAAATCTGGCAACACTGATGTCACATCTAAAATAAAATCTGTGTTTGATATAGCGAATAAATTCAAATTA…	MNPQFSQAGGSVSKDVNKQSIARSLGVKVGDVVYLKQGITLQDYKAYFDKSSQLVFLKTPDVTGTLVSWSVDVASLTLTLTTSNNVYNLFIAPNSLTTKKTLTFDMFYIDKSGNTDVTSKIKSVFDIANKFKLPVTQNDGLYLISGSFTIICNYGFNLSGCTLKLASNTTGQFKISQPAGPTTYSAGSPLLNMINAASGTDLIAGNGLLTSLKNDTTLNNTFCFFTGVDDLFQYTGNASPSKWKHNCAVYHYGLLAIPFKYGVSALESIYSLPIAKQVTEVHLPNVDLQNNPHNILFAFDGITRYRIHEGGTVNKPLKQVGPFYLCSLTNYMYVEQYALSDPYPTASFSDVNMTQQTASYTLNYGRGSDLTVYNSNCQGYGWGATGGGDIIANTTFINC…	834	16		Classical insertion domain	1-116	117-739	740-834					------------------	K1-K82, KL101-KL186	Klebsiella phage KLEO26	Lytic	myovirus	Taipeivirus	PZ244635	this study
K19	KP24gp304	YP_010298941	tail fiber protein	CTACTCGTTAATAAACCAATGTACGGGGGCTTTAACGTAAATAGTTCCTACTAACCCAGTGAAGTTAATAGAAACTCCTATTTGATCCGAATATGCAGCCTTTCTTACCGACATTGGGAATGCAATATACCCTACGTCAGTTAAACCGGTTAATGTTTTCTTCTTATTAAAGTGAGAATCTACCCCAACAGACGTACCTTGTGTGTTGGCTAACTGTGAACGAGTCTCTGTGATTGTGGCCACGCTACCAGAAACAGTACCTGTATAAGTTGGCGTATCGTAGTACTTAATGTAGTTATACAAGTAAAGTCCTGATACGTAGTCACTCCCTAATCTTACCGAAATTGCGGAGGCAAAAAGAGGGTTAAAGTTGTTTGCTGAATCAAATCTTTTTAAGCA…	MQTNFIQPGGSTSVQSSGEVLSQLLNIPQTSISSLEVGNDLTNYSFAILPESKEIFNTTAITGVVSGVSVTGTTATVTTNAGSFTVLAFPSTLTTVSVATIADLRKFEPWYAGQKIILERAVQGGPLINIIANYDSSDVASADNDFSIMVTPKGARWKVDVSKGVDIRLAGVKSDGTGTGAAIQKIVDFTTAKISANKNTFGVSTQIFFPQFSDKYVLEKQVKIPSFFSLVSYGNIYLVTSLTNDDAIVITNEGITGVAAGQMPDSNFVDTQGSNFFNANGGSFFILGPGKSTSNAAGIRIATYGTLPMSVRDLNVKNFRVEGFKYGLRINYINFYCNTFSDFNIANNQIGVWFETNQTIVNSGEKIVFINGVIGNNDTAHFWFDKGAIVSIIDTSLDY…	755	10		Classical depolymerase - spout-like	1-174	175-553	554-755	------------------	------------------	------------------	------------------	------------------	K1-K82, KL101-KL186	Klebsiella jumbo vB_KpM_FBKp24	Lytic	myovirus (jumbo)	Maaswegvirus	NC_061421.1	Ouyang et al. 2022, this study	https://doi.org/10.1038/s41467-022-34972-5
K20	Kl-dep	UVD31996.1	tail fiber protein	ATGGCAATAGTGTTAAATGATATTACTAGTGGGTACAACCTATCTACTATTAATTCTAATTTTCAGAAAATAGAAGATTATATTAATGACAAGCTATTAACTAGAGCAGATACAGGAGTGGCTGGAGAAGCCATGATGAAACGTGCTCTAGACATGAATGGGAATAAGATATTAAATGTCTTTGTAGATGTTAATGATGCTAATAGCCTACTCACTGTTGGAGCGGCAGATAGTAGGTATTATAATGTTAGCGGGGACACTCTTACTGGCCCAATGGACGCTAACAGCCAGATTATTAACAACCTGCCCTCCCCCACCCTACCTTCCCAACCCGCTACTAAAGCTTATGCGGATGCCATTCAACAGGATGTGAATTATAATGAATCTAGGTCATTGAGA…	MAIVLNDITSGYNLSTINSNFQKIEDYINDKLLTRADTGVAGEAMMKRALDMNGNKILNVFVDVNDANSLLTVGAADSRYYNVSGDTLTGPMDANSQIINNLPSPTLPSQPATKAYADAIQQDVNYNESRSLRFPDNVDEMSGVVGRANSLQGYNDVGKPVSIFAMTSTADLALKLASSGSGLGAGLVGYDIASTYSNNTVGNKLNLMLTPWDFGAVADGTLHPLSEYYATLAAAQAVYPFVTSLTQSIDYAAIQKCVNTMITRGAAGMSMGGRGRFCINDTILLNKTGSVNDANKTVDFSGALIETYGGNIILNDTSFTSWTLTGGVTVSSGTLVFNGTTSTQANAAITLTGLTVGKRYAVSVVTESYTSEGYLRIRMGTTAISRPNEYGPGVRHAEF…	790	8		Middle insertion domain	1-247	249-677	678-790	------------------	------------------	------------------	------------------	K1, K2, K3, K7, K10, K17, K18, K19, K20, K22, K23, K24, K25, K28, K30, K35, K38, K39, K45, K47, K57, K60, K62, K63, K64, K81, KL102/KL149/KL155, KL107, KL115, KL126, KL149	K1-K82, KL101-KL186	Klebsiella phage vB_KpnP_Klyazma	Lytic	podovirus	Citrovirus	OP125547.1	Gorodnichev et al. 2023; this study	https://doi.org/10.3390/ijms24044038
K20/KL132	K20dep	UCR74085.1	putative tail fiber protein	ATGAAAACGCAATTTAACCAATCACAAGGCTCGACTTCACGTGAGACTAACAAAGAAGCGATTGCTCGCATCTTTGGTCTCAAGAAGTCTGATGTCGGATATCTGTCAACAACTACTCCAATTGATTCTTATGTCATACTGTTTGACAAAGAAACTCAGACTTGTTGGTATCGAGGTGATGCTACAGGAACGCCAATCAGTTGGGCAGTATCTGAACGAATTCTCAGCTTGACGACGTCTACGGGCACTTATCAACTTGGCTTGGCAAACGCTGCTACAAAGTCAACTAATCTTTATTTTTCTGATAATGAAACGGCGGAACAAAAATATAAGAAACAAGAAATCGGGACAGACTCACTCTATGATTCTCAAACGGCAGGTAAATTAGACAAATTATAC…	MKTQFNQSQGSTSRETNKEAIARIFGLKKSDVGYLSTTTPIDSYVILFDKETQTCWYRGDATGTPISWAVSERILSLTTSTGTYQLGLANAATKSTNLYFSDNETAEQKYKKQEIGTDSLYDSQTAGKLDKLYVNTVVGAGQDLRKRKFVVPNGSYSAARTYRTRGLPSADPNSTKFELLGQGSTTTILNQEVTGVGDFIYADYLNNVKMGGFTLDNTPIGAGSGSSSKNGQMWIRHSRDTHFDDILFRGGDALSYCLDHCVNILSTNLKVDFQYRYPVGDGKSPLIVGDYSEQCMFIGGYIKSVSEDGTVLYSGDLADNDQANDTKWAFINVYGLKFSEKTNSNACMWQEGQGDVSNAHFIGMNYIGNGVGHGVSEKAMGTCIGSTFRQAQVRAVWNR…	723	18		Classical depolymerase - pouf-like	1-104	105-616	617-723	------------------	------------------	------------------	------------------	K1-K82	K1-K82, KL101-KL186	Klebsiella phage vB_KpnM‐20	Lytic	myovirus	Taipeivirus	MZ826764.1	Wu et al. 2023; this study	https://doi.org/10.1186/s12929-023-00928-0
K21	S1-3	BAW85693.1	tail spike protein	ATGTCTACTGAATTAACACAAGCAAAAGGTTCAACATCAAGATACACATCTAGAAAATCATGTGCAATTG AATTTAATACTAAAATAGATGAAGTACAATATATTAGTGTTGGACTTGATACATCCACCATAAAAGTTTT TATTGATAATAATACACAAATACCATATGTCGGAAATTTTATTAATGGTAATGTGATTTCATGGGTTTCA GATCCAGTAAAATGTATATTAACAACATCAAGTGGGACATATACTCTATTTTCATATGGTTTAACTAAAA ATATACCAAATTTATTAGATTATGATTCAGATTCAGCTACGGATGATAGCACTAGATTTAAAAAAGCTAT TTTAGCTGGGACAGAATCTTTATATATTCCTCCTCGTGAAATTT…	MSTELTQAKGSTSRYTSRKSCAIEFNTKIDEVQYISVGLDTSTIKVFIDNNTQIPYVGNFINGNVISWVSDPVKCILTTSSGTYTLFSYGLTKNIPNLLDYDSDSATDDSTRFKKAILAGTESLYIPPREIYKDVMIGELDITSTLRLWGDSGSNINTGGSTIKKIASASYGIHFNGTGQTTRPMGGGLFNLQVRGESSTDTGPLIKVTSWSYMRINNCAIQNISDWGIIARDMMESSCEYTLFRRIGSDTTGILLMDDYIGTPNSNVNNFHFSNNTLGYSSGNWIKSSTNSNPDLIWIERNKFEWDGTPTSANITPKAVIDFGQMSRCRITNNGFTHFTTDHNNYEGILRMRSGCAYLTKLIDNDALSCSGYFGSVEGGKLQASGNFYNRGVVASGNM…	651	11		Classical depolymerase - double C-domain	1-104	105-420	421-651	------------------	------------------	------------------	------------------	K1-K82, KN1-KN5	------------------	Klebsiella phage K64-1	Lytic	myovirus (jumbo)	Alcyoneusvirus	NC_027399.1	Pan et al. 2017	https://doi.org/10.1128/jvi.02457-16
K21/KL163	KP32gp38	YP_003347556.1	tail spike protein	ATGTTAGACAATTTCAATCAGCCGAAAGGCTCAACCATTGGTGTGCTCAAGGATGGGCGCACTATCCAAGAGGCATTCGACTCATTACCGCGCCTTGAGTCCTTCTCTGGGTCCACGGCAACCGACAAGCTACGCGCAGCCATCACCTTAGGTGTATCTGAGGTCGCCATCGGTCCTGTTGAAGGTAACGGCGGAAGGCCTTATGAGTTCGGGGATGTAGTCATTCCGTATCCTCTGCGTATTGTAGGTTGTGGTTCTCAAGGTATCAACGTTACCAAGGGAACAGTCCTCAAGCGTTCTGCGGGTGCATCCTTCATGTTCCACTTCACGGGCGAGGGACAAGCTCAGCGTCCTATGGGCGGTGGGTTGTTTAACATCAACCTGAATGGGGACACAGCG…	MLDNFNQPKGSTIGVLKDGRTIQEAFDSLPRLESFSGSTATDKLRAAITLGVSEVAIGPVEGNGGRPYEFGDVVIPYPLRIVGCGSQGINVTKGTVLKRSAGASFMFHFTGEGQAQRPMGGGLFNINLNGDTATALGDIIKVTQWSYFKANNCAFQNMAGWGIRLKDVMESNISGNLFRRLGGPSGGGILFDDVRSAVTDNVNNLHIEDNTFALMSGPWIGSTANSNPDLIWIVRNKFEFDGTPAAPNTVDSYVLDFQQLSRAFIQDNGFTHFTTERNRYVGVLRVGATAVGTIKFEDNLLFACESAGLIAGGIVVSRGNVNNQGSATTAIKQFTNTSSKLCKLERVINVQSNGNVSVGQQILPDGYINMAELPGNTRLPSEYDADGETTSVLRVPANT…	576	10	6TKU	Classical depolymerase - double C-domain	1-39	40-358	359-576	Hydrolase (retaining)	Glu239, Asp229, Asp241, Glu170	Inter-subunit	------------------	K1-K82	K1-K82, KL101-KL186	Klebsiella phage KP32	Lytic	podovirus	Przondovirus	NC_013647.1	Majkowska-Skrobek et al. 2018; Squeglia et al. 2020, Latka et al. 2026; this study	https://doi.org/10.3389/fmicb.2018.02517	https://doi.org/10.1016/j.str.2020.04.015	https://doi.org/10.1371/journal.ppat.1014106
K21	RBP2	YP_009198669.1	tail spike protein	ATGAGTACCAACTTTATATTCATGCCAA"ATGCCACGTTTCAATCAGCCGAAAGGTTCAACCATTGGTGTGCTCAGGGATGGGCGCACTATCCAAGAGGCATTCGACTCTATGCCCCGCCTTGAGTCATTTGAAGGGAGCACACCCACTGACAAACTCCGGGCGGCAATTACCCTAGGTGTATCTGAGGTAGCCATTGGTCCAGTAGAAGGAAATGATGGTAGTCCTTATGAGTTCGGTGAGGTGGTGATTCCGTACCCTCTGCGTATCGTAGGGTGCGGCTCTCAGGGAATCAACGTTACTAAGGGCACCGTGCTCAAACGCTCCGCTGGTGCATCCTTTATGTTTCACTTCAGTGGCGAAGGTCAGTCACAGCGTCCTATGGGCGGAGGCTTGTTCA…	MPRFNQPKGSTIGVLRDGRTIQEAFDSMPRLESFEGSTPTDKLRAAITLGVSEVAIGPVEGNDGSPYEFGEVVIPYPLRIVGCGSQGINVTKGTVLKRSAGASFMFHFSGEGQSQRPMGGGLFNINLNGDSATALGDIIKVTQWSCFKAQNCSFQNMAGWGIRLKDVMESTITGNLFRRLGGPSGGGILFDDIRSAVTDNVNNLHIEDNTFALISGPWIGSTANSNPDLIWICRNKFEYDGTPAVPNENPSYVLDFAQLSRAFISENGFTHFTTARNNYAGVLRIGSTALGTVLFEDNLLFACESAGVINGGIVESRGNINNQGSASAAITQFTNNSSKVCKLQRVVNIQSNGNVSVGPQLFPAGYINMAELPGNTRLSSEYDADGETTSVLRVPANTQ…	575	11		Classical depolymerase - double C-domain	1-39	40-357	358-725	Hydrolase	------------------	------------------	β-D-Gal-(1→3)-α-D-GlcA	K1, K2, K12, K13, K14, K15, 16, K17, K20, K21, K23, K24, K25, K39, K55, K62, K64, KL107, KL108, KL112, KL114, KL161	------------------	Klebsiella phage K5	Lytic	podovirus	Przondovirus	NC_028800	Lukianova et al. 2023	https://doi.org/10.3390/ijms242417288
K22/K37/KL111	KLEO13gp10	----	tail fiber protein	ATGGACCAAGACATTAAAACAGTCATTCAGTACCCAGTAGGGGCCACTGAGTTCGACATCCCGTTCGACTACCTGTCCCGTAAGTTTGTTCGTGTCTCGTTGGTGTCAGACGACAATCGAAGACTGCTTAGTAACATCACTGAGTACCGCTACGTGTCCAAGACCAGAGTCAAACTGCTGGTTGCTACCACTGGTTTCGACCGTGTAGAGATTCGACGGTTCACATCTGCGTCAGAGCGCGTAGTGGACTTTAGTGACGGTTCTGTATTACGCGCCAACGACCTTAACGTCTCACAGCTGCAATCTGCACATATCGCCGAAGAAGCACGTGATGCGGCACTTCTGGCAATGCCGGAGGATGATGCTGGCAACCTAGACGCCCGTAACAGAAAGATTGTT…	MDQDIKTVIQYPVGATEFDIPFDYLSRKFVRVSLVSDDNRRLLSNITEYRYVSKTRVKLLVATTGFDRVEIRRFTSASERVVDFSDGSVLRANDLNVSQLQSAHIAEEARDAALLAMPEDDAGNLDARNRKIVRLAPGETGTDAVNKNQLDTTLGEAGGILSEVKDLQKDIEDYLQNWGDDTTAIRGVLWVYNQGSAVGGETSFVITKEGPVLAVPYIEINGSRQYRGWHYEYDLGSKTITLAKPLSAGDLVVCTTAETTLPLADSLAGPTGASQIGTANGLNVQMALDNLRSGVNVLDFMTFAERAAVLNYTGTNDNSEAFRKAFATGTRQIIVPPGRYHVKDVVIPAKVKLFGTYSYKPYNVTSDASFGTDGTIIRKVAGADNMFLWNTACAAEGVM…	777	11		Classical depolymerase - pouf-like	1-316	317-652	653-777	------------------	------------------	------------------	------------------	------------------	K1-K82, KL101-KL186	Klebsiella phage KLEO13	Lytic	podovirus	Przondovirus	PX315803	this study	------
K23	1409_59	-----	tail spike protein	ATGATGGTCGAGAACGACACTTCATCGGTTGAGTATCAGCTATCAACCAGCACTGGCCCTTTTAGCATCCCTTTCTACTTCATTGAAAACGGGCATATTGTCGCGGAACTGTATACACAGAACGGTGACGACTTTAACAAAACTACGCTGACTATTGATGTTGATTATTATCTGAACGGCGCCGGCGATAAGAATGGCGGTCAGCTGACTTTGCTCTCCGCACACAGTGGCGCTACGCTACTGATTTATCGTGATCCCGATGCGACCCAGTTAACCAGTTATCTTGCGACCGGTAAGTTTCCTGCGACAAGCCATGAACGCGCGCTTGATAAGCTGACTATGCTTATCCAAAAATTCGGTTGGTGGTGGGACTCTTTGGCTCTGAAAAAGCCAAATATC…	MMVENDTSSVEYQLSTSTGPFSIPFYFIENGHIVAELYTQNGDDFNKTTLTIDVDYYLNGAGDKNGGQLTLLSAHSGATLLIYRDPDATQLTSYLATGKFPATSHERALDKLTMLIQKFGWWWDSLALKKPNIFANYYDALNNRIRNLRDPSLAQDAATKSYVDSSDIDLQQQITSNFNRSLRVPDSYISQLPSAQDRAWKGLGFDGAGQPKLQDPAGTGLWGYVPAIGSFEQGSLLTQRFEVLLWESTDEYWRWDGVMPKVVLPGSTPATAGGTGKGKWIDVTDATLRSNLGSGEEGVGDALLAVKQPYTGAVARTQHDKNWDSINLLDFVYATDVVDGFVDYGLGLNRAIAAMSSLGSTSVEHIPRRRINLPAGLLHIKTKVELSFGPFAMCGEGIF…	852	12		Classical depolymerase - vertical stand	1-340	341-751	752-852	------------------	------------------	------------------	------------------	K1-K82, KL101-KL170	K1-K82, KL101-KL186	Klebsiella prophage 1409_DIRECTETH.2444	Prophage	-----	-----	-----	Otwinowska et al. 2026; this study	https://doi.org/10.1371/journal.pbio.3003716
K23	1441_47	-----	tail spike protein	ATGAGCACATATAAAACGAAAAATCCTTTAGGTTCCGCCGCCGTAAAGGACCTGTACGATAACGCTGAAAACGTGGATAAATTCGTTAACGACAGGACAAAAGAGGAGTTAGAGGACCGGTTAGGTGTGCTTCGCAAAACCTGGCACGGCATGGAGATGATCTTCAGCCGCTTTATAGATTACATCACTGGTCGCGGCGAGCAGGCAGTTGCAGCTATCGGCTGGCAGGAGCTTGGCAACTGGGCTGTTGGTCTGGCTGTAGATAATCGCCAGCAGATCGTCTACTACAATGGCTCCTGGTACAAATACCTTGGTGAGCTTGAACACGTCATTGCCGGAGATTCTCCTGAGAACGATGGCGGTGTGTGGTCGGCTGCAAACCCCACAGGGAAATGGTCG…	MSTYKTKNPLGSAAVKDLYDNAENVDKFVNDRTKEELEDRLGVLRKTWHGMEMIFSRFIDYITGRGEQAVAAIGWQELGNWAVGLAVDNRQQIVYYNGSWYKYLGELEHVIAGDSPENDGGVWSAANPTGKWSNIGDAALRSNLGSGEEGVGDALLAVKQPYTGAVARTQHDKNWDSLNLLDFVYATDVVDGFVDYGLGLNRAIAAMSSLGSTSVEHIPRRRINLPAGLLHIKTKVELSFGPFAMCGEGIFQTIFAIHPSAASDDDYLFDFSSAGWDSTGRVRISELYLSNFSVLGETASWIRKRIFKFYGVGWDFAIENVQVWSPPLSSFDMTDVMDGVFNQVRINSGGRFLTASSEVTHQINMLNQYDNCNAIRYMSCHFENNYSGVSYIRGGSNNI…	704	12		Classical depolymerase - vertical stand	1-194	195-603	604-704	------------------	------------------	------------------	------------------	K1-K82, KL101-KL170	K1-K82, KL101-KL186	Klebsiella prophage 1441_INLOOP.5049	Prophage	-----	-----	-----	Otwinowska et al. 2026; this study	https://doi.org/10.1371/journal.pbio.3003716
K23	1248_57	-----	tail protein	ATGAGCACATATAAAACGAAAAATCCTTTAGGTTCCGCCGCCGTAAAGGACCTGTACGATAACGCTGAAAACGTGGATAAATTCGTTAACGACAGGACAAAAGAGGAGTTAGAGGACCGGTTAGGTGTGCTTCGCAAAACCTGGCACGGCATGGAGATGATCTTCAGCCGCTTTATAGATTACATCACTGGTCGCGGCGAGCAGGCAGTTGCAGCTATCGGCTGGCAGGAGCTTGGCAACTGGGCTGTTGGTCTGGCTGTAGATAATCGCCAGCAGATCGTCTACTACAATGGCTCCTGGTACAAATACCTTGGTGAGCTTGAACACGTCATTGCCGGAGATTCTCCTGAGAACGATGGCGGTGTGTGGTCGGCTGCAAACCCCACAGGGAAATGGTCG…	MSTYKTKNPLGSAAVKDLYDNAENVDKFVNDRTKEELEDRLGVLRKTWHGMEMIFSRFIDYITGRGEQAVAAIGWQELGNWAVGLAVDNRQQIVYYNGSWYKYLGELEHVIAGDSPENDGGVWSAANPTGKWSNIGDAALRSNLGSGEEGVGDALLAVKQPYTGAVARTQHDKNWDSINLLDFVYATDVVDGFVDYGLGLNRAIAAMSSLGSTSVEHIPRRRINLPAGLLHIKTKVELSFGPFAMCGEGIFQTIFAIHPSAASDDDYLFDFSSAGWDSTGRVRISELYLSNFSVLGETASWIRKRIFKFYGVGWDFAIENVQVWSPPLSSFDMTDVMDGVFNQVRINSGGRFLTAGSEVTHQINMLNQYDNCNAIRYMSCHFENNYSGVSYIRGGSNNI…	704	12		Classical depolymerase - vertical stand	1-194	195-613	614-704	------------------	------------------	------------------	------------------	K1-K82, KL101-KL170	K1-K82, KL101-KL186	Klebsiella prophage 1248_GLUM.9648	Prophage	-----	-----	-----	Otwinowska et al. 2026; this study	https://doi.org/10.1371/journal.pbio.3003716
K23	DepS8	QIW88225.1	pectate lyase superfamily protein	CTATACCCCGTTCACCCTTGAAATTTCAGTCCACCCCTGACGAAACGCAAAGTTTGTCGCCATGAGAGTTATCGTACATGCAGCCGTTACCGCACCACCTGGAAGGAAAATATTACCTCCGGTTACCAAGCAGTTTGCCGTATCAGGACAACGAACAACCATCTTCTTACCAGTATGACAATAACCAAGGCTGCTAACTAAACCACTGGCCTGGAAAACGTACCCTTCATCGTAACCGATAGTGTCTGACCCACTAACTAATGACCCCACACCGCCCTGAGTGTTTTGTGACCTCAGTACAATCTTGGATTTTCTCCGTGACTCGGTAGTCATATCAGCATTAACATAAATCAAGCCTGTAGCCGCCCCCTGCTGCTGTTTTACTGCAATGTCAGCCTT…	MLQSVKISELPSATTLTEDDLIVVDQPDNTKKATLFQVFSHLEDTVEQSVLAALAQPDGASKVGLPKGGTVADAIYWVTLEMFGAKGDGVYDDAIAFQAAVNFAESINSGTTTRAPRVGIRFAAKKYYLKQTVKVTKGTVYWEGSGMYQTVFTPHPEANSPELQYKYFFDFSSPDWVSNATRTLHEVHLRNFTFLGDTGTTLRPVFYLGGVGWDCVFDTVHIYSAALSAIVADDLFDTQFYNLRINSCGKLHDPSNAEDIFTHPIIFRGKYDNCNAIRFIAPHFENNFTGVISITGRSNNIIFTGMPKFEQNSRGAASGAKYPVISINGPLIDSIKLDNIFVSHPENITEWFLESNSRHLSIRGGSYMSPSDLSGYTAKKWFRIHRDGWASATRCVGAV…	607	12		Classical depolymerase - vertical stand	1-91	92-507	508-607	------------------	------------------	------------------	------------------	K1, K2, K3, K10, K20, K22, K23, K27, K28, K31, K38, K39, K47, K57, K60/KL112, K62, K64/K14, KL107, KL108/K47,	------------------	Klebsiella phage KpS8	Lytic	myovirus	Mydovirus	MT178275.1	Gorodnichev et al. 2021	https://doi.org/10.3389/fmicb.2021.669618
K23	Dep622	QOI68577.1	putative tail spike protein with depolymerase domain	ATGGCTTTGACAAAGTTAGTACAAGTACCGGCTAGAGACGTTCCGCTGTCCAAAAAAGGTAGCGTGGAAGAGGCTATAAATTGGATTACCCCTGAAATGTTTGGTGCTAAGGGGGATGGCGTATACGATGACGCTATAGCTATACAGGCAGCAGTAGCATATGCCGAGAGCATTAACAGCGGCGTAAGTACGCGCGCGCCTAGGGTGGCTATAAAGTTTGCTGCTAAGACTTACTACCTGAACCAAACAATTAAAGTACGTAAAGGTACTGTCAGGTGGGAAGGGGCTGGCATGTATCAGACGTTATTTACGCCGCACCCGGATGCTGCCAGCTCCGATATGCAATTTAAATACTTCTTCGACTTCTCTAGTGAGTCTTGGGTTAGCAACGCAACCAGA…	MALTKLVQVPARDVPLSKKGSVEEAINWITPEMFGAKGDGVYDDAIAIQAAVAYAESINSGVSTRAPRVAIKFAAKTYYLNQTIKVRKGTVRWEGAGMYQTLFTPHPDAASSDMQFKYFFDFSSESWVSNATRTLHEVHLSGFTFLGNGSVRRPCMYLGGVGWDCVFDTVHFYSSGLSAIVADDLFDTQFYNTRINSCGRLHDPADSADIFTHAVMFRGKYDNCNAIRFIAPHFEANFGGVISITGRSNNIWFDGAKFENNSRTTAAGASYPVVQLSGALIDSIKFISPFVSHPAATVSQWFLDSNARNVEIIGGSFMSPSDLSGYTCERWFNIHRTGWASATRCVGLMASISMMHVNGAATMGDAPIKLYNDAILSIDAPRVTDPNRFIEAGYDCDIN…	555	12		Classical depolymerase - vertical stand	1-42	43-465	466-555	------------------	------------------	------------------	------------------	K1, K2, K3, K10, K20, K22, K23, K27, K28, K31, K38, K39, K47, K57, K60/KL112, K62, K64/K14, KL107, KL108/K47,	------------------	Klebsiella phage vB_KpnP_Dlv622	Lytic	podovirus	Drulisvirus	MT939252.1	Gorodnichev et al. 2021	https://doi.org/10.3389/fmicb.2021.669618
K25	KP24gp300	YP_010298937	tail fiber protein	TTAAGAAAGGTATGCGTAAATCTGGCGATTTTTAGCGTCTATACCAGTAAGGTTGACAGTGATCGTGGTACCATCGGTGGAAATACCCACTGTGAAACTGACTCCCGTAGGTGTGCTACTACTATCACCCCAACGATTAGTAGGATAGGTTTTAAGATTGCCGAGATCGGTGATTAATGTCGGGTTAGTCGTCTCCCACCCCATGAGTAACGGGACTCTTAGGTATTCTAAGTTGCCAGCTGAGCCATCTCTTGATTCGATATTGAGATTGTAGACATTAGGAATTTGATATTTAGTTAATGCAGTCCGGGTGAATGAAAATGAGGCAGTGCCCCCGGCGTTTAATGTAATGTTTACGGGGCTACCGATAGAAACGCGACCATTCCTAATTTGAAATAC…	MLDRLVQPSGSTGLKVQNQVNAQLYGVDESNIIKAEVGAVIPSGTESVLFHEESNQFFDLGGLTGTITTVTLSSQNVLQVVTDNGVYALNKYLNLRDLNEEMDSISEIGNAKVTDLLSSNILSYMTKEDQLLIKSTVGVEVNVDYALKAAIDAGEKYLVYPPVVGVYVHAGTVTIPMGFCIYGSCYRPYTTPSNSSFDNTGTVIRLGAGASYLFAFTGRHNFVGINFDGRDKSVNLMQGSGQLNGCRFERCGIYRWAIGLGKSNYVGTLYARGCNIHGCNLGANNLIDSRLMDTTFNANTGRAISLLTGANNNAFVGVRIEWNDGEGIYLYQSVGNTYTGELIDRNGKAGLAVMGGSSITCSTCSIQRNGSKGTAGTTEQCNILQSDDSVLVLTGIRTT…	598	12		Classical depolymerase - pouf-like	1-142	143-480	481-598	------------------	------------------	------------------	------------------	------------------	K1-K82, KL101-KL186	Klebsiella jumbo vB_KpM_FBKp24	Lytic	myovirus (jumbo)	Maaswegvirus	NC_061421.1	Ouyang et al. 2022, this study	https://doi.org/10.1038/s41467-022-34972-5
K25	S2-2	BAW85696.1	tail fiber protein	ATGGGAAATTTTATACAACCTAAAGGTTCAACTTCTACTGAAATCGCTAGAGAAATTTTATCTAAAACTT ATTCAATAAATTATTCTGAAATAGATTTTATAAAACAAAATCTTTCAGTTAATGGTTTAAAACTTCTTAT TGATCCAAATACTCAATATATATGGGGAACTATTTCAAGTTTAGAAACTGGAACAATTTCATCATGGAGT ATAGATAGTACTGGCGAAATTATGACTGTATTAACTACTAATGGCACTTTAACATTAAGAAAAATTTCTG TTTCTACTTCAACAACAACCGCAAATTCTATATATAATTTTATGACATCTGATGATATTTACAACATAAA AAATGTAGTTGGGATTGAAATTAATGTTGATTATGCTTTACAAA…	MGNFIQPKGSTSTEIAREILSKTYSINYSEIDFIKQNLSVNGLKLLIDPNTQYIWGTISSLETGTISSWSIDSTGEIMTVLTTNGTLTLRKISVSTSTTTANSIYNFMTSDDIYNIKNVVGIEINVDYALQKAINSGLMSIYYPPSKGIYVHSNVCTLPSGFNMYGQSRKPYTVSNDASFNNCGTVIRLASGSPGIFVLSGRHTFDNIVFDGRNNTVGSMNATSQVSGCRFEKCGFYRWGIGLGRTSGYVATVYARGCNFSGNNTAMQDWIDSRAVDCTINAQVSRGIAMRTGANNNAWVGCRVEWNGTDGFYFYQSVGNVITGELIDRNGYAGITVADGASVSVTTCSIQRNGRISSNTNNGANILINDSGIILLNGNRFTSGVDDGGTGVLTPDYDI…	584	12		Classical depolymerase - pouf-like	1-125	126-460	461-584	------------------	------------------	------------------	------------------	K1-K82, KN1-KN5	------------------	Klebsiella phage K64-1	Lytic	myovirus (jumbo)	Alcyoneusvirus	NC_027399.1	Pan et al. 2017	https://doi.org/10.1128/jvi.02457-16
K27	K27dep	UCR74083.1	tail fiber protein	ATGGGGTATTTTCAAATGACCAGAAACGTAGAAGAAATCTTCGGTGGTGTAGTCGTTGCACCACACCAAATCCCGTTCAAATACACTTCAACCAACGGTGGGGAAACTTTCCTTTCTCTGCCATTTTATCCTATCACAGGGTTTGTTACTATCAACGGTGGCGTTCAGGTCCCGCTTGATAATTTCGAACTCGATGGGAATACATTAAACCTCGGCCGCGAGCTGGAACCAGGGGATGTCGTATTCTGTTTGTTCGATAAAATCATGTCTCCTCAGGATGCGAGCAACAATGCAGTTCGTATCTACAAATTCCTTTCTGTTGGTGGTGAAACTGAATTTACACCTGATTTCACAACATATGGTGTGCAGTCTTTGTACATAGACGGGAAATACAAAACA…	MGYFQMTRNVEEIFGGVVVAPHQIPFKYTSTNGGETFLSLPFYPITGFVTINGGVQVPLDNFELDGNTLNLGRELEPGDVVFCLFDKIMSPQDASNNAVRIYKFLSVGGETEFTPDFTTYGVQSLYIDGKYKTPGEDYNYFKTSGKVVLDTALPTGVWVVAEMSIKQNIPALAGDNGASEIGTESGKTVQETLDDIGYNLASVEKLMTDVTDMSPVHTHGFYKSMDGGHGDWYKTGNTDSTKAGTHDVTKALVYNAKGTEYALNVSVDNISVLANGAKSYDYAECIDKTTDNFVCLGQVINGIESHLTLGVSTANNIDTYDGGKRTNIIVPTDSYRIGKEAAKLYSGVAYQLNASRIFVFAGASYQYSVTGKRLNGFQHGVDEITEKWEAVNRGIYWGS…	1294	17		aH +tail fiber+ chaperon	1-294	295-1011	1012-1294	------------------	------------------	------------------	------------------	K1-K82, KN1-KN5	------------------	Klebsiella phage vB_KpnM‐20	Lytic	myovirus	Taipeivirus	MZ826764.1	Wu et al. 2023	https://doi.org/10.1186/s12929-023-00928-0
K27	gp12	-----	tail fiber protein	ATGAACCAAGACATTAAAACAGTCATTCAGTACCCAGTGGGGGCCACTGAGTTCGACATCCCGTTCGACTACCTTTCCCGCAAGTTCGTCAGAGTGTCACTAGTAGCTGACGACAACCGCAGACTGCTGAGTAATATCACTGAGTACCGCTACGTGTCTAAGACCAGAGTGAAACTCCTTGTGGAAACTACCGGGTTCGACCGTGTGGAAATTCGCAGATTCACCTCAGCTTCAGAGCGTGTAGTAGACTTCAGTGATGGCTCGGTTCTCCGTGCAGCCGACCTTAACGTATCTCAAATACAGTCGGCACATATCGCAGAGGAAGCACGTGACGGTCAGTATTACAGCCTCAATCTTAACGACATCGGACAGTTTGACGCTAAGGGTACTAAGATTATT…	MNQDIKTVIQYPVGATEFDIPFDYLSRKFVRVSLVADDNRRLLSNITEYRYVSKTRVKLLVETTGFDRVEIRRFTSASERVVDFSDGSVLRAADLNVSQIQSAHIAEEARDGQYYSLNLNDIGQFDAKGTKIINLGAPTSPQDATTKLYVDTNDAALSQRILDEIKARAEGDIEMLRQAKMYSDSQIPGVLPDGATSVGYWLPSATALMNDDSGHPVVRVRGFYTADDGGEGSWVWTNEVDAQKAGTHDILTASVYDKVGRRYRIDITIGAVNAAQNGARRLTYAQATDRTTDDFVCLGQVISGITSLMPLPVSTNNSESGYIGDYRINLTISPGRYRIGKESGGIDSGMVINAWGARVHVVAGKSYTRAITGKWIHGLVHGYDQIKRKWEAVGKQAFW…	1242	17		aH +tail fiber+ chaperon	1-296	297-1013	1014-1242	------------------	------------------	------------------	------------------	------------------	K1-K82, KL101-KL186	Klebsiella phage MO00645	Lytic	podovirus	Przondovirus	OQ921101	this study	-----
K28	1251_37	-----	tail fiber protein	ATGACCAGACTGCCAGAATCCTCATTGTGGGAAGAAGAGATTGAGCTTATTTCCAGAAGCGAGCGCGTTTCTGGAGGGCTGGACGGCGTTGCAAACCGGCCATTAAAAAGCCTGGCTAACCGTACGCGGTATCTCAAAGACCGGGCCAGCACAACAGATGAATTGATCGCCGAAAAAGTCAGTGCGATAAAGACCTTTGCAGACGGCGCGACGCTGGAATCACCGCGCGAAGAGATTTTGTATGGCGCTTACCGCCTTGTATGGACCGGGGAATTTCCAAAAATTGTTCCTGCGGCGTCTAAGCCAGAAACCACGGGTGGGGTGGGGGCCGGAAGCTGGGCGTACACTTCAGACGCAGCTATTCGCTCAAACCTGGCTTCTCTTGAGGGTTTTAGCCTG…	MTRLPESSLWEEEIELISRSERVSGGLDGVANRPLKSLANRTRYLKDRASTTDELIAEKVSAIKTFADGATLESPREEILYGAYRLVWTGEFPKIVPAASKPETTGGVGAGSWAYTSDAAIRSNLASLEGFSLIGQVSSFAELSSITPRSVGQSVLLRAHPAGWAAMSHGPVGGGEFIARKGTAVDDGGYICVPTGQTAYYWQRIPKNPGKVCATEFGLYDGAILDRILDNAVNFCIKNSLGYLSVPALGPAGYTLIGGLEFINSTNGLVIEGPGMTTKGPGPIITHTGNNIGMTFKRATQAQGLLNAVVLKNFTVSGNALAKAFVRFSDFYGASVFDSVIRDYTFGTTIDIYNDIGWTETVQIDNVMSRTSQKGIWFHSNPLSTDWQTVSFFGAVISN…	677	9		Classical depolymerase - spout-like	1-224	225-517	518-677	------------------	------------------	------------------	------------------	K1-K82, KL101-KL170	K1-K82, KL101-KL186	Klebsiella prophage 1251_NAUSEOUS.6019	Prophage	-----	-----	-----	Otwinowska et al. 2026; this study	https://doi.org/10.1371/journal.pbio.3003716
K28	FKANgp225	-----	tail spike protein	ATGCTGATAAAATTTTATTGGGGGGCTATCATGGCCAACAGAGCGATTACGAAGAAAATTAGTGCTTTGCCGACCTATGCGCTGAACAACAATAGCGGCAATTTACTGTATAGTGAAGGCGGTGCAAATTACCAATTTCCATTAAGTAATATTGCCCTTCTTTCAAATCTGGGTTCAAGTGATGGCTTTGCTTTGGTGGGGCAGGCATCATCATTTACTGCTCTACGCTCTATTGTTCCTTCATATGAAGGTCAAAGTATTTTATTACGTGCTCATCCTGTTGGGTGGGCGGCCATGACACATGGTCCCGTTGGCGGCGGTGAATTTATTGCCCGGAAAGGTGCGGCCGTTGATGATGGTGGTTATATTTGTGTACCTACAGGGCAGACTGCGTACTAC…	MLIKFYWGAIMANRAITKKISALPTYALNNNSGNLLYSEGGANYQFPLSNIALLSNLGSSDGFALVGQASSFTALRSIVPSYEGQSILLRAHPVGWAAMTHGPVGGGEFIARKGAAVDDGGYICVPTGQTAYYWQRIPKDRGKVCATEFGLYDGAALDDILTNAINYCIKNSLGYLSVPALGSAGYTIAGGLEFVNSTNGLVIEGPGMATKGTSPVITHTGANIALTFKRTTQAQSLFNAVILKNFTIVGNALATAFVRFSDFYGGSVFDTVIRDYTIGTAIDVYNDKGWTEVIRVDNVLVRTSQRGIWFHSNPASTDDQTLSFYGTRISDFGFQHGISAASYGIYVGDGTRADNLYNCDIDMMGWWEVGGNSTALYVADIARVDGFANFRYDGFAANA…	605	9		Classical depolymerase - spout-like	1-156	157-425	426-605	------------------	------------------	------------------	------------------	------------------	K1-K82, KL101-KL186	Klebsiella jumbo FKAN	Lytic	myovirus (jumbo)	Slopekvirus	PX315802	this study	-----
K30	Dop5	XKB78978.1	tail fiber protein	TTAGAACGTAGAAAGTGCAACCCGTTTCCATGTGTTGAACGCTACGCACACATAAAGGAACCCTGAGTCG ATGGCGATATCCCCTGTGTTACCAGAAGATGCAGAAGAAGCTGGTGGCGACACAGTGCGCCCAACGAACA GTTTGCCGTCCGTCTGGCTCGTAGGGTCCGCACCATACTGGAAGTACAGCTGACCTGCCCCGTTGCCTGC CCAGATTCGATACCCACCGACCCTGAATGTACTGGTGTCCCAAGCCCCGAGAACAGCAAGGCCCTTGAAC GATACCACGTGGTTCGGATAGTTGTTGTCGAAGCCAAGCCCTACAGCTGGCGCAGAGTCACCCTTACCGA ACCGGATTCCGCCGTTACCAATGGACGCTCTCGGGAATGACTCC…	MDQEIKTVIQYPVGATEFDIPFDYLSRKFVRVSLVSDDNRRLLSNITEYRYVSKTRVKLLVDTSGFDRVEIRRFTSASERIVDFSDGSVLRAADLNVSQIQSAHIAEEARDAALMAMPQDDAGNLDARNRRIVRLAPGIDGTDAINKNQLDTTLGEAGGILSEIKGEKEQFYEYLEKFADDTTMIRGVTWVYNGGSAVGGETSIVINKPTAVFAVPYIEINGDRQEVGYQYDFNASTQTITLAKPLVAGDFLMAMTSESHLPLESLLAGTTGASSIGTKDGGNVQSALDNLGYYIVPESFGAKGDGVTDDTAAVQAAINAAKGKTLWLDASKMYICQNLVIPHAMTIAAGGRRQGGGLIPKGNSGPVVHSGDFILITSEQTVTLFNVTIDARGRPLTKV…	792	11		Tail fiber like+classical C-domain	1-309	310-639	640-792	------------------	------------------	------------------	------------------	K1, K2, K5, K21, K24, K30, K54, K64	------------------	Klebsiella Phage phiTH1	Lytic	podovirus	Przondovirus	PP801331	Chen et al. 2025	https://doi.org/10.3390/v17111446
K30/K69	K5-2 ORF37	APZ82804.1	tail fiber protein	ATGGACCAAGACATTAAAACAGTCATCCAGTACCCAGTAGGGGCCACTGAGTTCGACATCCCGTTCGACTACCTGTCCCGTAAGTTTGTCCGTGTGTCGCTGGTGTCAGACGACAACCGCAGACTGCTGAGCAACATCACTGAGTACCGCTACGTGTCTAAGACCAGAGTGAAGCTCCTTGTGGACACGACCGGGTTCGACCGTGTGGAAATCCGACGGTTCACCTCAGCGTCTGAGCGTATCGTGGACTTCAGCGATGGCTCTGTACTACGAGCTGCCGACCTTAACGTTTCTCAGATTCAATCGGCGCATATCGCAGAGGAAGCACGCGACGCTGCCCTTATGGCCATGCCTCAGGATGACGCTGGTAACCTCGATGCTCGAAATCGTAGAATCGTA…	MDQDIKTVIQYPVGATEFDIPFDYLSRKFVRVSLVSDDNRRLLSNITEYRYVSKTRVKLLVDTTGFDRVEIRRFTSASERIVDFSDGSVLRAADLNVSQIQSAHIAEEARDAALMAMPQDDAGNLDARNRRIVRLAPGIDGTDAINKNQLDTTLGEAGGILSEIKGEKEQFYEYLEKFADDTTMIRGVTWVYNGGSAVGGETSIVINKPTAVFAVPYIEINGDSQEVGYQYDFNASTQTITLAKPLAAGDFLMAMTSESHLPLESLLAGTTGASSIGTKDGGTVQSALDNLGYYIVPESFGAKGDGVTDDTAAVQAAINAAKGKTLWLDASKMYICQNLVIPHAMTIAAGGRRQGGGLIPKGNSGPVVHSGDFILITAEQTVTMFNVTIDARGRPLTKV…	792	10		Tail fiber like+classical C-domain	1-304	305-750	751-792	------------------	------------------	------------------	------------------	K1-K82, KL101, KL102	K1-K82, KL101-KL186	Klebsiella phage K5-2	Lytic	podovirus	Przondovirus	KY389315.1	Hsieh et al. 2017; this study	https://doi.org/10.1038/s41598-017-04644-2
K30/K69	S2-6	YP_010843566.1	tail protein	ATGTCATTAATTCAACTTTCACCAAGTAATGGTGATTTATTATTAATAAATTCCGGCTCATTTAGTACTG GTAAAGTTATAAGAACTAGAAATGAACTTGTTTTTTATACTGATCAATATGGTAACAGCACTGGATATCG CTGGTTAGGTAATTTACCTCACGTGATTAATGGTAATTCACCACAAACTGATGGTGGTATTTCAAGTACA TCATGGGAATCTTATATTACTTCAAATTTATATGATAAATTAAAATCAGAAAATATAACTCTATCAGGTA CCGCCCATTTACCTACTGTTGAAGTTGCTTATGGACTGAAAAAAGGATCATTAAAAGTTTGGTCTGCTGG ATTAGTCAGTTCATCATCACAGTACTGGTTATATACCGATGGGA…	MSLIQLSPSNGDLLLINSGSFSTGKVIRTRNELVFYTDQYGNSTGYRWLGNLPHVINGNSPQTDGGISSTSWESYITSNLYDKLKSENITLSGTAHLPTVEVAYGLKKGSLKVWSAGLVSSSSQYWLYTDGTVWSGVGVLGTEPDVPFTQIHLQRDIIKYNYIVQTDGETLINIPYDFTSIDVFINGVLQNSNSGSYKIIQSTIQFSDVLNKGDNIQFYLSNVPISSVRFALSSDLTNYVLKSDLSNTSGANNVGFYPGGTVQDAIVYTTPEMFGAIGDGITDDTNALQNAINFSKNKTLLFSNGKKYRTKNLIVPHPMTFKGLGRRQDGAIIPYGNVSSESFIHTGTLILLTTSSTVTFYDLTVDARGITLSFVDGQRLTGVGAADNNSGVYQSGLQM…	767	12		Tail fiber like+classical C-domain	1-278	279-727	728-767	------------------	------------------	------------------	------------------	K1-K82, KN1-KN5	------------------	Klebsiella phage K64-1	Lytic	myovirus (jumbo)	Alcyoneusvirus	NC_027399.1	Pan et al. 2017	https://doi.org/10.1128/jvi.02457-16
K31	K11gp0043	YP_002003831.1	tail spike protein	ATGCTGAATGATTTAAACCAACCACGAGGCTCGACGCTGGGCCTCTTTACTCCAAACCTTCCGTTGAAGAAGCGGTTGGACACCTTACCAAACATTTTAGATTTTGATTCAGACAGCCTTAACGATGATAGCACTCGGTTTCAAAAGGCTATTACAGCTGGTGTGAAATCTTTATACGTCCCAGAACCTCAGTTCTTTGGCAACAATAAGCCTCTTAAAATTGCTAACGTTGACATTGTGACCAATATGCACATCTACGGGAACGGCTCAGCGGGATACCGTCAGGTTGGCGGGGCCATCACCATCCTAGATGGAGCGGACTATGGGTTTAAACTGGCTGGTGTCGACTCTCAGACGCGAAACATTGGAGGCCGCATTGACGGTCTCTCGTTCCAAGGT…	MLNDLNQPRGSTLGLFTPNLPLKKRLDTLPNILDFDSDSLNDDSTRFQKAITAGVKSLYVPEPQFFGNNKPLKIANVDIVTNMHIYGNGSAGYRQVGGAITILDGADYGFKLAGVDSQTRNIGGRIDGLSFQGEFPTTVADAIRCQSASSFALVNLSFRNLSGSALDLRDFMESHIEHCYFNSVGSDTKNPINIGDFVGSAPWNVNNLHIENNTFGSCSGNIINISDSANADLIWILNNKFEWDSTPVSPNVSNKAVAYIGRAERVNVSGNGFVYYYPAHNKYDALIRVSDKSAYGNLFSDNTAWGCTPPSGSDLTPAFYWDIAGGSSAGSNNKANTNLPTRCTSIHSQDIDEPLVRTTPGNRPNLQSIGAMSPGYLSAHSLGGANASNFFVPDTGATK…	596	10		Classical depolymerase - double C-domain	1-43	44-361	362-596	------------------	------------------	------------------	------------------	K1-K82	K1-K82, KL101-KL186	Klebsiella phage K11	Lytic	podovirus	Przondovirus	NC_011043.1	Latka et al. 2021; this study	https://doi.org/10.1128/mBio.00455-21
K31	KLEO26gp187		tail spike protein	ATGAAAACTCAGTTTAATCAACCCCAAGGCTCAACTGCCATAGAAGTAAACCGTCAAACTCTAGCGAGAATTTGGGGGTATCCAATCAGATCTACAATTTATTTGAATACATATACCAATGTTACTGGGTCTTCTATTATTTTTGAACCGGATACCGGAACTATGTGGTATACGGGCACCGCACAAGGAACCCCGGTATCCTGGGTCGTAAATTCTAAATCATTGACACTTAACACGAACCAAGGTGTGTTTACTTGTTGGCCTGCAATTGCTTTATCTAGAGACATCACATCTGAAACTCAATCGATCCGGTCATTTACAGAACGAGCAGATGATATCCCTTCTATTTTAGATTGGGATTCCGATAGCTCTAATGATGATAGCTCTAGAATAATTCGT…	MKTQFNQPQGSTAIEVNRQTLARIWGYPIRSTIYLNTYTNVTGSSIIFEPDTGTMWYTGTAQGTPVSWVVNSKSLTLNTNQGVFTCWPAIALSRDITSETQSIRSFTERADDIPSILDWDSDSSNDDSSRIIRAIADGIRTLYVPSTRTFNIGEIDINTNMLIYGNGISGYRQVGGKFVVAADAEYGFAFTGSGNGNAGNGNRVIGGGLSGLSIIGENSACAADMVRVLHASSHEFRNVSFRLTQGSAFTLEDFMESRIEACYMNNIGADGNPVIYIKDYVDSLPWNVNNLHIRENTFGSCSGNWIHMSDRSNADLIWIHGNKFEWDSTPISPNISSKSVIYAGLVERVSIKDNGFVYFYPAHNMYDTILELGANANYGVTFSDNMAWGCTNANYWKTA…	675	10		Classical depolymerase - double C-domain	1-126	127-439	440-675					------------------	K1-K82, KL101-KL186	Klebsiella phage KLEO26	Lytic	myovirus	Taipeivirus	PZ244635	this study
K32	914_77	-----	tail spike protein	ATGTCTATGACGACAATTGGTAAAACAGTCGGAGATATCGTCAGGTCGCCATTTATCATTGCTGGCAGGGTAAACATCAAAAACCCGTACTGGAATGCTCCGAGCGACGGTGCTGAAGACCCGGAGGCCGCCGCAGCAAACGTTGCTGCGATTAACAGGATGTTGAATTCTGGCGCCAAAACCGTCGAGCTGGATGATAAAGCCAGGCAGGTTAATTCGCCGCTAATTTATCAGGGAAGCGTCGGTATTTATGGCTCAGGCAGGGAGACCACTTCCCTGATTTGGATGGGGGGTGATCTGCCTGCCCTCGCCCGTCCGGATTATACGAACAAAGAGGCTAAAGGGTTTCCCAATGTCAGGGTCAGACACCTGAAAATAGTGGATCAGGCGCCTGTGAGA…	MSMTTIGKTVGDIVRSPFIIAGRVNIKNPYWNAPSDGAEDPEAAAANVAAINRMLNSGAKTVELDDKARQVNSPLIYQGSVGIYGSGRETTSLIWMGGDLPALARPDYTNKEAKGFPNVRVRHLKIVDQAPVRNSYYTIDLFNGNSSGLDDCWIDCPGRYDADNNQIITSDRYGVALGIARNSTLKGDNGFVFHMRDSRITNGTLMANGTDGYIRGCELWGSFRERAVEISGGCTIDGGTQIVPGHEAGIFLFNDKGYDIDTLKIIGVYFDGSTNVDLFTGWGILSAAGIGLVNAKIVGCDFWHMNKGGIYTAKLYSSTIESNNFTDCDSDDTGEDDIYCDDVYGSSIVNVHARGLAPKHNNATRVNLGRNYSITAKAGYPLSVLGGQVSFNTTYARSR…	536	13		Tail fiber like+classical C-domain	1-38	39-418	419-536	------------------	------------------	------------------	------------------	K1-K82, KL101-KL170	K1-K82, KL101-KL186	Klebsiella prophage 914_ZIPPORAH.7916	Prophage	siphovirus	-----	-----	Otwinowska et al. 2026; this study	https://doi.org/10.1371/journal.pbio.3003716
K35	KP24gp301	YP_010298938	tail protein	TTAACTATTCCCACCAATCAGAAGATCCATGATGGACGTGAAGCACCACCAGTTCAGTTCTTCTTTATTC AGACCGTAGCGGGTTTCGCCTTCTTCCGATTTATCAGCAATGAAGCAGCTATACTCTTTCCAGTCTAAGT CGTACTTTTCCATTATTTCAATGGCAGCTTGGACAGTAGGGCCAGAGTGAAGTTTACCCTCGTCTCCTTT TGGACACGCTTCTTCTTTCCATCTCCAAACGGAGGGTAGCTGCGCAATCTCAGCAAACGCATGTGTTTCT TTACTCGTGCGAACTCTGAGATCGTCTTTCAACGTAGCATCAGAAGTAGAGGAAACTCCGTTTGTGGCGT ATACTGTAGTAAAACGGAAACTACTCGCACCCATGGCATGGGTA…	MDKSSLKITELPALSVASENGFIPIAQVKEENDTYKVTLKKLRESILFENAYSDTASGLANTVSGDTFFVYTDATKEHVQGWVNAGSGVTPLLNSDGEQITYGTYALLNKALKDKGAIVQWVYNGGLSNGGEQTFTVPLTGNISVQEVYVDGLRQFKDVGFELVADNTLSFKLATPVKENQTVVAICFGSDDVEKVNEAFLATYTGPNGASNIGTLTGKNIQLELNDRFTKGEMIDPNITKALAFGRGTPLSTKIQTLNDFFSAQVKNIWEYAGLITNKTDPDDPETWDWAPAIQAAINDAVKYRPVKSVTSSSYFVGITLYFPGGVYPIKSGLTVTMQGTGTGTTFQTCLRIVGDGMSASIIQTAADNIDALKVTRCRVIMENIGFRANSNYNRGIVL…	915	10		Tail fiber like+chaperon	1-281	282-650	651-915	------------------	------------------	------------------	------------------	------------------	K1-K82, KL101-KL186	Klebsiella jumbo vB_KpM_FBKp24	Lytic	myovirus (jumbo)	Maaswegvirus	NC_061421.1	Ouyang et al. 2022, this study	https://doi.org/10.1038/s41467-022-34972-5
K35	CDS_0180	-----	tail protein	ATGGATAAGTCTAGTTTAAAAATTACCGAATTACCGGCTTTGTCGGTAGCCTCTGAGAATGGGTTTATTCCCATCGCACTAGTCAAAGAAGAAAATGATACTTATAAAGTCACGCTCAAAAAATTGCGTGAAAGTATCCTGTTTGAAAATGCCTATACCGATACTGTCAGCGGCCTCGCTAACACAGTCAGTGACGATACCTTTTTCGTTTACACCGACGCTACGAAAGAACACGTACAAGGGTGGGTAAACGCCGGGTCGGGCGCCACACCTCTGCTTAATAGCGAAGGCGAACAAATTACCTACGGGACCTACGCTCTATTGAACAAAGCTCTGAAAGATAAAGGAGCGATTGTTCAGTGGGTTTATAACGGTGGACTGAGTAATGGCGGTGAGCAA…	MDKSSLKITELPALSVASENGFIPIALVKEENDTYKVTLKKLRESILFENAYTDTVSGLANTVSDDTFFVYTDATKEHVQGWVNAGSGATPLLNSEGEQITYGTYALLNKALKDKGAIVQWVYNGGLSNGGEQTFTVPLTGDISVQEVYVDGLRQFKDVGFELVADNTLSFKLATPVKENQTVVAICFGSDDVEKVNEAFLATYTGPNGASNIGTLTGKNIQLELNDRFTKGEMINPNITKALAFGRGTPLSTKIQTLNDFFSAQVKNIWEYAGLITNKTDPDDPETWDWAPAIQAAINDAVKYRPVKSVTSSSYFVGITLYFPGGVYPIKSGLTVTMQGTGTGTTFQTCLRIIGDGMSASIIQTAADNIDALKVTRCRVIMENIGFRANSNYNRGIVL…	915	10		Tail fiber like+chaperon	1-281	282-650	651-915	------------------	------------------	------------------	------------------	------------------	K1-K82, KL101-KL186	Klebsiella jumbo vB_KpnM_KluzKp13	Lytic	myovirus (jumbo)	Maaswegvirus	PZ150664	this study
K35	S2-3	YP_010843557.1	tail protein	CTATTTTTGTAATTGTTTTTCAATTCTATCAAGTTTTCTACGCTGATAGGCCATTTCCACTGCTAAACAC TCTTCCATTCTGAGCATATATATTTCTCCCTCGGCTTTATATGGAGATAATACATTACCATTTTGATCAT ATGTTTCTTCTGATTCTATCCATGATTCATAAGTTATTAAGCCATAATCTTGCCAATTTAATCCTGCATT TTCTAACACTGATTTAATTTTTTGTGCTATATACCCAACATGCCATCTTGCATCGGTTATCCCTTTTACA TTGATTGCAGCTTTCATTTTCCACATATTAAATTCAACATTTTCCCATGCATCAAGAAGTTCATCTGGTA TTTTTTGTATATTGGATTTGTAATTTTCATCTGAAACAACAGTT…	MINGLIQPKGSVSKETNKNSIALSLGLKFSEVEYLSTEILIDTYIVVFDPISEMVFYVGNAKGNPQTWNLNSDGNLILTTDFSTYTLLKIGLSNPDTSLKIGYQRKKINDSLSSIESVAGYMNSNFVSIMEFQHLITSKPNLNDMETWDWSPALDAAISYVQSYIPQTAVNSQMYGVMPIVFPPGVFQYSTEMKFTKYLNSTGSLSTCYTLIGSGMTSTVLQPITQGQNAFTATQCKINLINIGFRSGASYQTGAVLGSSTAWLPVVHSNWRCVGFSGFARGVVANLLFDSTFEDIFIQNISNMQSTSDVSYGFTFEVYTGPANGGTTGDGSGDDSNQITFIRPTIETSNADNAILFNASSINSTYPHHAINVFGGHIETHNLKAKCYNLKNCFNVNFY…	779	10		Tail fiber like+chaperon	1-145	146-512	513-779	------------------	------------------	------------------	------------------	K1-K82, KN1-KN5	------------------	Klebsiella phage K64-1	Lytic	myovirus (jumbo)	Alcyoneusvirus	NC_027399.1	Pan et al. 2017	https://doi.org/10.1128/jvi.02457-16
K35	KLEO26gp181		tail protein	ATGGCTAATAAACCCACGAAACCAAATTTTCCGCTTGGGCTTGAATCACAAGATCAATCCGTATTTCAAGAAGGTATTCTGAATAATGGTGTTGTAGAACATGGCCCAGATGCGGTAATGACTGTGCCAGAAACTCCTGACGCATCTGGGGTTCCTTCTGCTGTCCGTTATAACGAAGATGACGACCAGTTTGAAGGCTATTACAACGAAGGCGGTTGGTTGCCGCTTGGGGGCGGTAACGGTGGGCGCTGGGAACTCCTTCCGCATGCCTCCTCTTCCTTGTTACAGCTCGGTCGTGCATATCTGGTGGATAACATCGACGGTGCCTCTACGGTGGTTTTCCCTTCCCCTAAACGGGTTGGTGATAGCATCACTGTGTGTGACCTTTTTGGTAAATTC…	MANKPTKPNFPLGLESQDQSVFQEGILNNGVVEHGPDAVMTVPETPDASGVPSAVRYNEDDDQFEGYYNEGGWLPLGGGNGGRWELLPHASSSLLQLGRAYLVDNIDGASTVVFPSPKRVGDSITVCDLFGKFSTYPLTVDGNGKSIYGSADSMTISTDNVSATFTWTGEARGWVITSGVGLGQGRVYSREIYSQILSATTPSITLSTQPSIVDVYVDGKRLKESLYTLDGYEVKFDPVLASGSDVQIIQYIPIQLGAGGGGSGGTVITWEYNGGSAIGGETQIVLDVVVDSVSEIYIRGSRQQIGRGFTFDPATSTITLVDELDAGDDVVVVINGDPTVYNQIDRSPQEVARANNVKNSEVILSTETNTVLDGKNIVYDVVAQTSWRIPTGIPAGAKI…	1039	11		Tail fiber like+classical C-domain	1-487	488-860	861-1039					------------------	K1-K82, KL101-KL186	Klebsiella phage KLEO26	Lytic	myovirus	Taipeivirus	PZ244635	this study
K38	617_77	-----	tail fiber protein	ATGAGCACATATAAAACCGGCAATCCGCTGGGTTCGGCGGCTGTAAAAGATTTGTTTGATAACGCTGAGAATCTCGACTTTGCACTTAACAGCCTGACCGCCTTAATCTGGATCGATCGTCTGGGCAAAACGCGCCCCTCCTTCTTCGGAATGGAGTCGGCATTTGTCACACAGATTAACAGCCAACAAAGTCAGTTTGTTGCGATGCTTGAATCGCAGGGACAATTATTCAACAACCAGATTGGTTCACAGCATGATCAATTCACCGCACAAATTACGGGGCAAAGGGGTGAGTTTAACGATCTGCTGGCATCCTCTGGCTATTCATGGCTGGCTGACTATATTGATGGTCCCGTAACGTTTACTAATCGTAGTCAGGTGACAGTCTATAATGGCGTA…	MSTYKTGNPLGSAAVKDLFDNAENLDFALNSLTALIWIDRLGKTRPSFFGMESAFVTQINSQQSQFVAMLESQGQLFNNQIGSQHDQFTAQITGQRGEFNDLLASSGYSWLADYIDGPVTFTNRSQVTVYNGVAYRLAASTPLGFTTTGTTAESWAIDSQNMVAIGDNDIRQQVQYQFGQWLPSAVSIFNMTADYSSIRVRGFYSANDGGEGTWITTGVIDLSRAGTHVITEAKIYNANGIEYQLQVGVGMGIISPKANGAKEAADFDETQLDTDDFVCLGQAINGIISSMPLWMQTGNNINTQTTYANITFNISSGIWRIGKEAAKLRSNVEYNLGNSTIYVRASASRKFQVTGKYLNGFEHAIEDIEDVYLALGEKLYWESVSLGFTKTHGGKIIGD…	1258	10		aH +tail fiber+ chaperon	1-278	279-992	993-1258	------------------	------------------	------------------	------------------	K1-K82, KL101-KL170	K1-K82, KL101-KL186	Klebsiella prophage 617_ORNAMENTS.5974	Prophage	-----	-----	-----	Otwinowska et al. 2026; this study	https://doi.org/10.1371/journal.pbio.3003716
K39	FKANgp227	-----	tail fiber protein	ATGGCAACGTTGCCGTCGTTGAAAAAAATATCGGATTTACCGACTTACAGCAATTCTTCACCCAACTCCGGAACGATGTTATACACCGAAGGTGGGATTGATTACAAGTTACCAATAAACACGGTAACACTGACCTCGGATCTCGCGTCGACAAATTCAGGAAAAGGTGCGGCATTAGTTGGATTAGAGCAAGGTAGTAATGTGCAATCAGCCCTACGAGGGTATATTAACGCCGCAGCATTTGGTTATGTTGCTGATTATAATCCAACAACCAACACCGGTACGGACAACACGATAGCTCTCAGGGCAGCCGCTACCTACTGTTTACAATATGGAATTAGGAAACTGATCATTCCGCCGGGAATGGGGCTAATTTCCGATTACATACCAATCGATGTA…	MATLPSLKKISDLPTYSNSSPNSGTMLYTEGGIDYKLPINTVTLTSDLASTNSGKGAALVGLEQGSNVQSALRGYINAAAFGYVADYNPTTNTGTDNTIALRAAATYCLQYGIRKLIIPPGMGLISDYIPIDVGTVGEAVADRFKGCQDGFHIQGAGMYSSLLVFDAPDADTPAIKATGDWGTHTARAISDLAIVPRTTAAYNVDTLGQGIQFIGGCFIPIRNVVIGRFHKGICFWNKNKGINDTANTFTAGDFTEFIRGNNIRIFNCDIGIDFMVTLGNNSFHGINFTQTQVQIRKYGGIGVRFYDDGSRAAIVTPSSNYQFIANVYNAKLDINLFGDDSSKCYGLYLSGAQGRGMSGDITCEGAMTLKTNSFEWYQSFGSLHSISAINLEIGATDTS…	820	9		Tail fiber like+classical C-domain	1-82	83-412	413-820	------------------	------------------	------------------	------------------	------------------	K1-K82, KL101-KL186	Klebsiella jumbo FKAN	Lytic	myovirus (jumbo)	Slopekvirus	PX315802	this study	-----
K46/KL146	KP24gp308	YP_010298945	tail protein	ATGGCCAGTGAGATCTATGTAAAGCTCAGTGAAATGGATCGCCCATCAAAACCGGTAAACGATTCCGATC TGGTTTTTATTGCACAAAATGAATCAGGGGTTGTTGAGTCTAAAGCGGCGGCCATCTCTGATCTGCGCGC GCTTCTTAATTTTGAAAATGCTTACACTACCACCACACTAGGTTTAGCCGATACTGAAGCTAACCAAATC TTCTACGTTTTTGTCGATGCAACAAAAACGACAGTAAAATCTTATATTAATCGTAACGGCATCGCGGAGG CTATCCTTAACGCGGACGGCACTTTAAAAATCAATTACACTCTCGTCGGAATCGACGCTATTCAGAAAGA AATTAATTCCGTTTATTCCACGGGTGGGTCCAATAGCGTCGGTC…	MASEIYVKLSEMDRPSKPVNDSDLVFIAQNESGVVESKAAAISDLRALLNFENAYTTTTLGLADTEANQIFYVFVDATKTTVKSYINRNGIAEAILNADGTLKINYTLVGIDAIQKEINSVYSTGGSNSVGHVRTEIESNSASVAKTLNGLPVNIWEFSNLVTKKDNPNDPSTWDWSPAVSAAIDKCIYQKQINISNAQRYCSGWLFFPPGKYRLDSKIVKDLSSITYETGKPRFRIMGQGAYISSNVNKDYLLTFTGGRLEMDGITFIKEPGIFAYYIKLGSEVTANSMAVGGRFSNLNFMSPTKAITFGQCYDAVFDCIYMTGFVAVDDSDTNNPATGIHILPQATDNSNNIVFIRPHIETSYTKNYIAIKVDPTSTSSTHHNIKFEGGHIETHFYG…	737	11		Tail fiber like+classical C-domain	1-170	171-530	531-737	------------------	------------------	------------------	------------------	------------------	K1-K82, KL101-KL186	Klebsiella jumbo vB_KpM_FBKp24	Lytic	myovirus (jumbo)	Maaswegvirus	NC_061421.1	Ouyang et al. 2022, this study	https://doi.org/10.1038/s41467-022-34972-5
K46	248_38	-----	tail protein	ATGACCAGACTGCCAGAATCCTCATCGTGGGAAGAAGAGATTGAGCTGATTTCCAGAAACGAGCGTGTTTCTGGGGGGCTGGACGGCGTGGCAAACAGACCACTGAAAATCCTGGCAAGCCGCACGCGGTATCTCAGAGACCAGGCCGAAACAGCAGATGAATCGATCGCCGAAAAAGTCAGTGCTGTAAAGACGTTCGCCGAGGGAGCAACCCTGGAATCACCGCGTGAAGAAATCCTGTTTGACAGTTATCGCCTTGTGTGGACAGGGGAGTTTCCGAAAACGGTTCTGGCTGGTAGCACACCTCAAGGGTCGGGCGGAATTGGTGCTGGACGCTGGGCGTATACGTCTGATGCCGTGATTCGCCAGGATCTGAGTTCAAGAGAATATGGCCTAGGG…	MTRLPESSSWEEEIELISRNERVSGGLDGVANRPLKILASRTRYLRDQAETADESIAEKVSAVKTFAEGATLESPREEILFDSYRLVWTGEFPKTVLAGSTPQGSGGIGAGRWAYTSDAVIRQDLSSREYGLGAYLDGWARNYSCEVAANVAVFLSAQKINLWEYKHLCVPKEDDPATLDWAPALLKALKDGAKKRKAVYAPGLDDGYYVSKFNEILTNMDTSGAESRMSVYALVGDGPNNTRFYSDTADVPVMELQTCRFMWKDWSLSGPSDSAFAGIKLGESTTISAVRLSYLENVKIARFSNPLMIGHAWDSTFVHLHIQYWGRNAVYIQERANDNSNNLTFTHLQLEPTEYNGGDTCRGFVCMGGTTANNKHHSIRLIQPHVEPRNWNCQHFYIS…	693	10		Classical depolymerase - double C-domain	1-179	180-524	525-693	------------------	------------------	------------------	------------------	K1-K82, KL101-KL170	K1-K82, KL101-KL186	Klebsiella prophage 248_TIGERISH.0661	Prophage	-----	-----	-----	Otwinowska et al. 2026; this study	https://doi.org/10.1371/journal.pbio.3003716
K47.1	Dep42	QDF14644.1	tail fiber protein	ATGGACCAAGACATTAAAACAGTCATTCAGTACCCAGTAGGGGCCACTGAGTTCGACATCCCGTTCGACT ACCTGTCCCGTAAGTTTGTCCGTGTGTCGCTGGTGTCAGACGATAACCGCAGACTGCTAAGTAACATCAC TGAGTACCGCTACGTGTCTAAGACCAGAGTGAAGCTCCTTGTGGAAACTACCGGGTTCGACCGTGTGGAA ATCCGCAGGTTCACCTCGGCGTCTGAGCGAATCGTTGACTTCAGCGATGGCTCGGTTCTCCGCGCTTCTG ACCTTAACGTATCTCAAATACAGTCGGCGCATATCGCAGAGGAAGCACGTGACGCGGCACTCATGGCCAT GCCACAGGATGACGCTGGGAACCTTGATGCGCGCAACCGTAGAA…	MDQDIKTVIQYPVGATEFDIPFDYLSRKFVRVSLVSDDNRRLLSNITEYRYVSKTRVKLLVETTGFDRVEIRRFTSASERIVDFSDGSVLRASDLNVSQIQSAHIAEEARDAALMAMPQDDAGNLDARNRRIVRLAPGIAGTDAVNKDQLDTTLGEAGGILSDMKDLEGEIHDYIEKFADDTALVRGVAWVYNLGSADGGETVITINKSTRTYAVPYIEVNGSRQEVGYHYSFDLETQQITLATPLKAGDFVMVMTTESQLPVETLLASSVGAASIGTATGETVEERLTRLYGHFVHPETYGAVGDGITDDRVALQRSLDVAYENALNGTGPSTVRWSGDYMVSLNPNSLGVSGELAAGRSALCIRPGVSIEGKGTVRLDPSFTGSQSGAVITNWAGPA…	793	13		Classical depolymerase - tripod	1-294	295-697	698-793	------------------	------------------	------------------	------------------	K2, K3, K10, K38, K47, K54, K64, KL102	------------------	Klebsiella phage SH-KP152226	Lytic	podovirus	Przondovirus	MK903728.1	Wu et al. 2019	https://doi.org/10.3389/fmicb.2019.02768
K47.1	Dpo42	YP_009785899.1	tail protein	ATGGACCAAGACATTAAAACAGTCATTCAGTACCCGGTAGGGGCCACTGAGTTCGACATCCCGTTCGACT ACCTGTCCCGTAAGTTCGTGAGGGTATCTCTCGTAACTGATGAGAATCGTCGCCTGCTGAGTAACATCAC TGAGTACCGCTATGTGTCTAAGACCAGAGTGAAACTCCTTGTGGAGACAGATGGGTTCGACCGTGTGGAA ATCCGCAGGTTAACCTCAGCTTCAGAGCGTGTAGTTGACTTCAGTGATGGCTCAGTTCTCCGTGCGGCAG ACCTTAACGTTTCTCAGATTCAGTCCGCACATATCGCAGAGGAAGCACGTGACGCGGCACTCATGGCCAT GCCTCAGGATGATGCAGGTAACCTCGATGCCCGTAACCGCAGAA…	MDQDIKTVIQYPVGATEFDIPFDYLSRKFVRVSLVTDENRRLLSNITEYRYVSKTRVKLLVETDGFDRVEIRRLTSASERVVDFSDGSVLRAADLNVSQIQSAHIAEEARDAALMAMPQDDAGNLDARNRRIVRLAPGVEGTDAINKNQLDTTLGDAGGILSDMKDLEGEIHDYIEKFADDTALVRGVAWVYNLGSADGGETVITINKSTRTYAVPYIEVNGSRQEVGYHYSFDLETQQITLATPLKAGDFVMVMTTESQLPVETLLASSVGASSIGTATGETVEERLTRLYGHFVHPETYGAVGDGITDDRVALQRSLDVAYENALNGTGPSTVRWSGDYMVSLNPNSLGVSGELAAGRSALCIRPGVSIEGKGTVRLDPSFTGSQSGAVITNWAGPV…	793	13		Classical depolymerase - tripod	1-304	305-697	698-793	------------------	------------------	------------------	------------------	K16, K37, K47, K64	------------------	Klebsiella phage vB_KpnP_IME205	Lytic	podovirus	Przondovirus	KU183006.1	Liu et al. 2020	https://doi.org/10.3389/fmicb.2020.00218
K47.1	KLEO27gp5		tail protein	ATGGACCAAGAAATTAAAACAGTCATCCAGTACCCAGTGGGAGCCACTGAGTTCGACATCCCGTTCGACTACCTGTCCCGTAAGTTTGTTCGCGTGTCGCTGGTGTCAGACGACAACCGAAGACTGCTGAGTAATATCACTGAGTACCGCTACGTGTCTAAGACCAGAGTGAAGCTCCTCGTGGAGACCACTGGGTTCGACCGTGTGGAAATCCGTAGGTTCACCTCAGCGTCTGAGCGAATCGTTGACTTCAGTGATGGCTCGGTTCTCCGCGCGACAGACCTTAACGTTTCCCAGTTACAGTCTGCACACATCGCTGAGGAAGCACGAGACGCTGCCCTGATGGCTATGCCTCAGGATGATGCAGGTAACCTCGATGCCCGTAACCGCAGAATCGTT…	MDQEIKTVIQYPVGATEFDIPFDYLSRKFVRVSLVSDDNRRLLSNITEYRYVSKTRVKLLVETTGFDRVEIRRFTSASERIVDFSDGSVLRATDLNVSQLQSAHIAEEARDAALMAMPQDDAGNLDARNRRIVRLAPGVEGTDAINKNQLDTTLGDAGGILSDMKDLEGEIHDYIEKFADDTALVRGVAWVYNLGSADGGETVITINKSTRTYAVPYIEVNGSRQEVGYHYSFDLETQQITLATPLKAGDFVMVMTTESQLPVETLLASSVGAASIGTATGETVEERLTRLYGHFVHPETYGAVGDGITDDRVALQRSLDVAYENALNGTGPSTVRWSGDYMVSLNPNSLGVSGELAAGRSALCIRPGVSIEGKGTVRLDPSFTGSQSGAVITNWAGPA…	793	13		Classical depolymerase - tripod	1-310	311-697	698-793					------------------	K1-K82, KL101-KL186	Klebsiella phage KLEO27	Lytic	podovirus	Przondovirus	PZ244631	this study
K47.2	Dpo43	YP_009785900.1	hypothetical protein	ATGTTAAACAACCTGAACCAGCCGAAAGGCTCAACCATTGGTGTGCTCAAGGATGGGCGCACTATCCAACAGGCAATTGATGGCTTGGAGAACCCGGTGCATTACGTCAAAGATGTGAGCATCACGCCATCGGCACTACTGGCAGTAGCAGTAGAGGCTGCACGACTTGGCCGTACTGTGGAGTTTGGGCCGGGGCACTACACGAACCAAGGTCAACCATTCGAGGTGGACTTCCCGCTTAATCTGGATGTTCCAGTAGGAACCTTTCTGGACTTCCCTATCATCATACGAGGTAAGACCGTGAAGACGGTCAGGAGTGTGGCCACGAACCTCACTGCCGCCCAGTGCCCTGCTGGTACAACAGTCATCGCCGGGGACTTCTCAGCGTTCCCTGTTGGT…	MLNNLNQPKGSTIGVLKDGRTIQQAIDGLENPVHYVKDVSITPSALLAVAVEAARLGRTVEFGPGHYTNQGQPFEVDFPLNLDVPVGTFLDFPIIIRGKTVKTVRSVATNLTAAQCPAGTTVIAGDFSAFPVGSVVGVKLGDNTNGSASYNNEAGWDFTTVAAASNTSITLSTGLRWAFDKPEVFTPEYAVRYSGQLSRSSYFIPGDYTSGLNVGDIIRVENIDGTDGVHGNKEYFEMLKVSSIDSSGITVETRLRYTHVNPWIVKTGLVKGSSVTGGGRLKRLEVRGVDTPKVNNVDVDRLIVGLCYNIDVGEITSRGVGEPSSVNFTFCFGRGFLYNVRASGSVSTTDNSALKLMSCPGLIINNCSPHNSTSTGSQGDYGFYVDAYYSPYWCWNDGM…	641	13		Double insertion domain	1-41	42-583	584-641	------------------	------------------	------------------	------------------	K16, K37, K47, K64	------------------	Klebsiella phage vB_KpnP_IME205	Lytic	podovirus	Przondovirus	KU183006.1	Liu et al. 2020	https://doi.org/10.3389/fmicb.2020.00218
K47.2	KLEO27gp6		hypothetical protein	ATGTTAAACAACCTGAACCAGCCGAAAGGCTCAACCATTGGTGTGCTCAAGGATGGGCGCACTATCCAACAGGCAATTGATGGCTTGGAGAACCCGGTGCATTACGTCAAAGATGTGAGCATCACGCCATCGGCACTACTGGCAGTAGCGGTAGAGGCCGCACGACTTGGCCGGACTGTGGAGTTTGGGCCGGGGCACTACACGAACCAAGGTCAACCATTCGAGGTGGACTTCCCGCTTAATCTGGATGTTCCAGTAGGAACCTTTCTGGACTTCCCTATCATCATACGAGGTAAGACCGTTAAGATGGTAAGGAGCGTGACTACGAACCTGACTGCCGCACAATGCCCTGCTGGTACAACGGTCATCGCCGGGGACTTCTCAGCGTTCCCTGTTGGT…	MLNNLNQPKGSTIGVLKDGRTIQQAIDGLENPVHYVKDVSITPSALLAVAVEAARLGRTVEFGPGHYTNQGQPFEVDFPLNLDVPVGTFLDFPIIIRGKTVKMVRSVTTNLTAAQCPAGTTVIAGDFSAFPVGSVVGVKLGDNTNGSASYNNEAGWDFTTVAAASNTSITLSTGLRWAFDKPEVFTPEYAVRYSGQLSRSSYFIPGDYTSGLNVGDIIRVENIDGTDGVHGNKEYFEMLKVSSIDSSGITVETRLRYTHVNPWIVKTGLVKGSSVTGGGRLKRLEVRGVDTPKVNSVDVDRLIVGLCYNIDVGEITSRGVGEPSSVNFTFCFGRGFLYNVRASGSVSTTDNSALKLMSCPGLIVNNCSPHNSTSTGSQGDYGFFVDAYYSPYWCWNDGM…	641	13		Double insertion domain	1-41	42-583	584-641					------------------	K1-K82, KL101-KL186	Klebsiella phage KLEO27	Lytic	podovirus	Przondovirus	PZ244631	this study
K51	GBH019_279	n/a	n/a	ATGGCGAATGAATTAATCCAACCCAAAGGTTCAGTATCAAGAGAGACGAATAAAGAATCTATAGCTAGAATATTTGGTATTAAAAAATCTTCGGTAGGATATCTATCTACTTCAGTAGAAGTAGACTTATATACAATTTTATATGATGAAAACACACAAACTTGTTGGTATAGGAGCACTGCAACAGGAATACCTGTATCGTGGAGTATCTCAGGACAAAATTTAACTTTAATTACTGCTGTAGGTACATTTGGTTTAGAAAAAGCCCCCTCTATTTTAGATTTATCTACAAATATTGGTGCAAGTAAAATAGGGTTATCTCAAGGTGGAACAGTTCAAAGCGTATTAACAGAGATACCTGCCTCAAAATTTGGTGTAACAGGTGACGGTGTTGCCTGT…	MANELIQPKGSVSRETNKESIARIFGIKKSSVGYLSTSVEVDLYTILYDENTQTCWYRSTATGIPVSWSISGQNLTLITAVGTFGLEKAPSILDLSTNIGASKIGLSQGGTVQSVLTEIPASKFGVTGDGVACGSACVAAIEYIMQNGGTLIFPKGEVNWGTTRHQFAIYNGKPCTIKGSDGGTTWTFDNVDPVANATGAAWPFSEPFLVEFGGQPTAQGVFVEPVTVENLSIDYTRQANKGGPTYETMGVGAHPTPYSDGTLGLRFSYCRSPVVRNVTMREIYGSGIQFWKCSMALAENNSLYNVSANQPLGSSGSESVDHFGWAIWSGASPKTIIRRNTAINKRVFVCDPALKSPNNNVVYNGTLCGYIGIFAEYGSNGGTSTIYPPDFEWQSDSSA…	809	20		Classical depolymerase - short C-domain	1-128	129-758	759-809	------------------	------------------	------------------	------------------	K1, K2, K10, K51, KL102	K1-K82, KL101-KL186	Klebsiella phage GBH019	Lytic	myovirus	n/a	n/a	Blundell-Hunter et al. 2021; this study	https://doi.org/10.3389/fcimb.2021.686090
K52	434_33	-----	tail spike protein	ATGACCAGAATTCCAGAATCCTCATCGTGGGAAGAAGATATTGAGCTTATTTCCAGAAGCGAGCGCGTTTCTGGAGGTCTGGACGGCGTTGCAAACCGGCCACTGAAAAGCCTGGCTAACCGTACGCGTTATCTCAAGGAGCAGGCTGAAGAGTCAGGAAAGCTTGTCGCTGAAAAGGTTAGTGCGGTAAAAACCTTTACGGAGGGGGCGACGCTGGAATCCCCCAGGGAAGAAATTCTGTACGGAAACTATCGACTTGTCTGGACCGGGGAGTTCCCTAAAACCGTGCCGATAGCGTCATCTCCGGCAACGACCGGAGGTGTGAGGGCGGGGGGCTGGGCGTATACATCAGATGCAGCCATTAGACAAAATCTGGCGGCTGATAGCGGCGCTAAACTC…	MTRIPESSSWEEDIELISRSERVSGGLDGVANRPLKSLANRTRYLKEQAEESGKLVAEKVSAVKTFTEGATLESPREEILYGNYRLVWTGEFPKTVPIASSPATTGGVRAGGWAYTSDAAIRQNLAADSGAKLVGGLNYVTPEMSGFVTGAGNDDDDTAAIQWALNQNAAQVVLDSTKTYNIQPGVIQYTGKINVDAGTAKIVCDGVAVDIIDGGGSVWRGGNLLSKTIPWAVIYNDDWTIKEQGRLGYGRMPFQDATDVDSGYLYQDVCCAIVFRSSDATAQDGLTVTGVRGSYASVIAAGFINTLFDDCVIRGGCNMGAISIINHTRDKVMFGYVHETSATNLNDFKWARGKNHTITNCTLFEGRAMGLNITGTDGIYVSGCNFIDNAESGVKFGQY…	859	13		Tail fiber like+chaperon	1-148	149-606	607-859	------------------	------------------	------------------	------------------	K1-K82, KL101-KL170	K1-K82, KL101-KL186	Klebsiella prophage 434_ORBICULAR.5374	Prophage	-----	-----	-----	Otwinowska et al. 2026; this study	https://doi.org/10.1371/journal.pbio.3003716
K54	gp531	AFA44802	putative structural protein	TTATACTGAAGTTCCTGAAGAATCCACCCATCCAGTATTGTCAGCATTTCTCCAAATAGGTTTGTTTATA GTAGTGTCAAAATATTGCATCCCAGTTGTTGCAGCCGTTGAAGGTCTCTCAGCGGTAGTACCAGAATAAA CACGCACTACATCTCCAACTTCTCTCCATATAGTAGCGGATGTTTTTATAAATTTATAAACTCTACCAAC CACCATTGTTTTATTTGAATTTTTTGCAAAATTATTAATTAAGAATGTTGAACTATTAACCAACGTCACG GATGCAGTAGCATTTAAATATACATCAACTTCCTGACCTATCATACCACCAACAAATCCTGTTATTTGTG ATAACGATGTTGTTGAAATAGAAATAACACTAACACCATCTACA…	MRFNMSLNNLSATNISGALIDAGDFVINKRLVSNNQILYYTDPVTSIKTGYVWKGTLPHITSTNNPNTDGGISDTAWVPVIYSKLKEKMETEGLTLDWNAHLPTVEVAYGLTKNSLKMWKSGTTATSDDYWLYTDGTVWNGVGVLGSTPETSTGFEKITPNFNASIKTYSASATDGQTDFNIPFTFSTITVFVNGSIQLPGLNYTVSGSTLTFTTELEAGDLLYVFIGNPNISTNDKLNRIYTANAMQGQTTIQVPYDFSTAIVYINGVLQNPSTAYSIGADKIITFSEELYQNDEIIIMLGDVVVQSDEYVLKNDLLSPDASDNINTNDGTSVQQNIDNFSNFNNLFSNDNGLSNINYKSSLFSNNYKSTLYDLYQNKLSLFEFIPPELHDGIRNYTY…	895	10		Classical depolymerase - double C-domain	1-399	400-750	751-895	Hydrolase	------------------	------------------	β-D-Glc-(1→4)-α-D-GlcA	K54	K1-K82, KL101-KL186	Klebsiella jumbo vB_KleM-RaK2	Lytic	myovirus (jumbo)	Alcyoneusvirus	JQ513383	Noreika et al. 2023; this study (SONATA)	https://doi.org/10.1016/j.virusres.2023.199225
K54	Dep_Z	WIL01737.1	hypothetical protein	ATGGCATTCAGCTGGCAAGAGCAAGTTAAGCTCGCAGGTACTCAGGATATACAGTGCGATATCGAATACC TAGATAAGTCCTATATTCACGTTTACTTAGACGGCATTGAGACCACTGCCTTCACTTGGACCAGTTCCAC CAATATTCGTCTGAACTCACCACTATCTGCGGAGACAGTGGTGCTGCTCATTCGTAAGACCGAGCGAGAG TACCTATACATTGAATTTGCTAGTGGTGCTCCGTTTATTGAGGGCAACGTCGATACCCAGAACACACAGC TCCTGCACCTAGCACAAGAGTTGGTTGAGGGGCGTTATATCGAGGGTTTCTACGGCGATATTAACATGCA CCGCTACCGCATCACCAACCTGGGAGACCCGGTGGACGCTAGGG…	MAFSWQEQVKLAGTQDIQCDIEYLDKSYIHVYLDGIETTAFTWTSSTNIRLNSPLSAETVVLLIRKTEREYLYIEFASGAPFIEGNVDTQNTQLLHLAQELVEGRYIEGFYGDINMHRYRITNLGDPVDARDAANKQYVDSAVSNEASARRTADDALDVRTTKLEQTYFNANTNSFPWWTVLAEATDTVVPGMPFTKAAVRLNGVTQTAGYSYSVAGGVITFAEVIPAGTLVDVTIGVDTEADTSAVSNVLGLLGEDSGATRIGYKHPVNQSIKWSVANKLSTVLSLFDFIPESLHAGIQAYTYTGDLSVYVQRAIDTANSMGGATIMCPAGQYYMNVQTKQNVILIGARANTVRRAMPWAFTVSANPGSTRFRNYSGSDWVIKSATGNQGDVTSRSFG…	798	10		Classical depolymerase - double C-domain	1-306	307-653	654-798	------------------	------------------	------------------	------------------	K1, K54	------------------	Klebsiella vB_KpnM_SCNJ1-Z	Lytic	podovirus	Drulisvirus	OQ689084	Lu et al. 2025	https://doi.org/10.3390/microorganisms13071544
K54	Dep_C	WHM52855.1	hypothetical protein	ATGGCTACTACCCCAACTAACAAGCCAATTCCTTCTGAAGACCCGCGCGACCTGAAGTTTAACGCCGGGA AGATTGATGAAGAAGTTAATGGCAGCGCTGATTACTACGCCGACCGATTCGGCGTGCAGAGGCTGACGAA TACCGGCAGGAATAACCAGTTTCAAGACCAGATGACTCAGCAGGCTGATGACTGGCTGGGACAGTTTAAC CAACAAAACTCTGACTTTCAGCAATTCCTCTTAAACTCTGGTTATCAGTTTTTAGGAGATTATGAAAATG GACCATATACAATTACCGCTCGCAACCAGATTATTCGTTATCAGAATGAGTTCTGGCGTTTGAATGCGGC TACTAACCCACCATATGCAACCACTGGTGTTAATAGTATGTCGT…	MATTPTNKPIPSEDPRDLKFNAGKIDEEVNGSADYYADRFGVQRLTNTGRNNQFQDQMTQQADDWLGQFNQQNSDFQQFLLNSGYQFLGDYENGPYTITARNQIIRYQNEFWRLNAATNPPYATTGVNSMSWATDVTHLVSVGDANLRQELSSENGSELVDYKHGNSGTLAYSLHSRLSTVLNLFDFIPAAKHDAIVNFTSTEDLSSYVQAAIDSANTMGGATIHCPAGQYYLNVKTKPNVILVGARGPSVRRAMPWAFSVSANPGSTRFRNFANDWIISSATASQSDVTSRSFGIIGIDFDAKDATNSTGGVRLRGPEICVKSCSFYGFQDQGLEASGNIGLFEDLIANECLKNRVRSDYVGTIEISGASDCQIHRLEGNAQVKGLGSITNAAPYICG…	694	10		Classical depolymerase - double C-domain	1-203	204-549	550-694	------------------	------------------	------------------	------------------	K1, K54	------------------	Klebsiella vB_KpnA_SCNJ1-C	Lytic	siphovirus	unclassified Caudoviricetes	OQ718882	Lu et al. 2025	https://doi.org/10.3390/microorganisms13071544
K54	Dep_Y	WIL01640.1	hypothetical protein	ATGACCATTATCAAACGCGCAGACCTGGGTCGACCCTTAACGTGGGATGAACTGGATGATAACTTCCAGC AGGTCGATGATTTGACAGCTGCGGCAGCTGCGGCTGTATCGAGTGCATCGGCTTCTGCCACAGTCGCCGC AGGCAGTGCTGCGAATTCGCTTAATAGTGCAAATAGTGCTGCTGCCTCGGCCTTAGATGCTTCGAATTCG TCCGAAGTAGCTATCAATGCGTTAATGAACTCAACATTTGAGCCAAGCGATTTCGACTTCACCACCGGTG GCACACTTGATACCACTGACCGCAATAAGGCCGTATTTAACTCTGTTGACAATAACTGGTATTCATGGTC GGGCACTCTACCAAAAATTGTATCGGCGGGGGAAGACCCGACGG…	MTIIKRADLGRPLTWDELDDNFQQVDDLTAAAAAAVSSASASATVAAGSAANSLNSANSAAASALDASNSSEVAINALMNSTFEPSDFDFTTGGTLDTTDRNKAVFNSVDNNWYSWSGTLPKIVSAGEDPTADANWKPRTDQLLRQNLSAESGSSLIGYKQGNSGTLPYTVYARLKTALNLFDFIPVEKHDAIVNFTSTEDLSSYVQAAIDSANTMGGATIHCPAGQYYLNVKTKPNVILVGARGPSVRRAMPWAFSVSANPGSTRFRNFANDWIISSATASQSDVTSRSFGIIGIDFDAKDATNSTGGVRLRGPEICVKSCSFYGFQDQGLEASGNIGLFEDLIANECLKNRVRSDYVGTIEISGASDCQIHRLEGNAQVKGLGSITNAAPYICGIKI…	692	10		Classical depolymerase - double C-domain	1-200	201-546	547-692	------------------	------------------	------------------	------------------	K1, K54	------------------	Klebsiella vB_KpnS_SCNJ1-Y	Lytic	myovirus	Jedunavirus	OQ689083	Lu et al. 2025	https://doi.org/10.3390/microorganisms13071544
K54	CDS_0179	-----	virion structural protein	ATGCTAAACAAACTTGTCCAACCGACCGGCACTAGCTCCGATCTCGCGGCGGCCCAAACTATCGCACGAATCTATAACGAAGACGAGAGTAACGTCCTCTACCTAACGACAGATGCGGTTGTCTCGCCCGGTAATTTGATTTACGATACAGTTAACCAAAGCCTGTGGGCGGCGGGGAGTGCTACGGGGAAAATTATTAACTTTTCTCTTAATGCCGATAATACTCTTCAACTCGCTACTACTACCGGGAATTACGTCTTAAACCCATATCTCCGATCACAATTCAATCTGCTGGATTTTATTCCTCGGACGTACCATAAAACCATTCGTAATTCAACGGAGAAAACTGATCTCTCCGTCTATGTCCAACGCGCTATCGATACAGTTTCTTCTTCCGGC…	MLNKLVQPTGTSSDLAAAQTIARIYNEDESNVLYLTTDAVVSPGNLIYDTVNQSLWAAGSATGKIINFSLNADNTLQLATTTGNYVLNPYLRSQFNLLDFIPRTYHKTIRNSTEKTDLSVYVQRAIDTVSSSGGGALILPAGTIYCSVYARSFVALLGTRGATTRRSAAISNQTVTTNGSMLINSDVSKWIIDVPDPTQSVQVTGFGVIGVDFKANLTGSQGGLRIRGPETVVKSCLFSGFQQQGMDVLGNINTVEDLLAVNCCMDRTGTTMRGTLQIDGADCQIHRLEGNAGITGALASPNGSICGIYIKGNNHYVSGLMGEISEIGICIDSANAISKVSDCRADNNVAHGYQLNGVMAINCHSYNNSRAGDGLYDGFYLPDQATRIFLMNCYALCDN…	601	11		Classical depolymerase - double C-domain	1-114	115-456	457-601	------------------	------------------	------------------	------------------	------------------	K1-K82, KL101-KL186	Klebsiella jumbo vB_KpnM_KluzKp13	Lytic	myovirus (jumbo)	Maaswegvirus	PZ150664	this study
K56	K56dep	BBF66868.1	phage T7 tail fibre protein	ATGCTTAAGACCGATTTTAACCAGCCGAAAGGCTCAACCATTGGTGTGCTCAGGGATGGGCGCACTATCC AGCAGACATTCGATAAGATGCGGTATGCTGACACCATCCAAGAGCTTCGCACTATGGAGCCAGTAGGCCC ACGCGATGTTGCAACAGTACGTAGGGCCACTGAGGACTCTGTACTGGTCAACGCCCCTGTGTATTACGAT AAGAACGACACAACGTCACCGGATGACGGAATCTCAGTGTTCGTCACCGCAGGCGGTGCTCGCTGGAAGT TCAACACGTTCAAGGGCTATTGCGCAGGACTCGCTGGGCTGAAGGAGGACGGCTCTAACGTCACTACTGT GGTGAATGGTATCGTAAACCGCATAGTCGCCAAAATGGTGGCAG…	MLKTDFNQPKGSTIGVLRDGRTIQQTFDKMRYADTIQELRTMEPVGPRDVATVRRATEDSVLVNAPVYYDKNDTTSPDDGISVFVTAGGARWKFNTFKGYCAGLAGLKEDGSNVTTVVNGIVNRIVAKMVAAGRVNNQQRTVNIPVTGDAPEWKLTGPLVWPTVISLVFHGSVLLDGTSLTAGKILNCNNVPFMDRLTVAIMAAGTNPTDRPGRVNQAVGRAALTCIGGEVTVRLPGTQMDGSNNPTIHTVGAMIGNDAACLLDARDIYFEKFNIIGAKTGIEFGCYNTFMCGVEHFNVSRCYDGFSSPTLGSNYGERMYLRNGTIGNMDRHGAYLVGGGDFTLENVSVDFLGGDLAHFGPLSPAEYKHLSGHIEGVKGSLAAKEMPASYSKALVILGK…	678	10		Classical depolymerase - spout-like	1-112	113-476	477-678	------------------	------------------	------------------	------------------	K1-K82, KN1-KN5	K1-K82, KL101-KL186	Klebsiella phage KN3-1	Lytic	podovirus	Przondovirus	NC_048131.1	Pan et al. 2019; this study	https://doi.org/10.1111/1751-7915.13370
K57	Dep_kpv767	AOZ65519.1	putative tail fiber protein	ATGGACCAAGACATTAAAACAGTCATTCAGTACCCAGTGGGAGAGACTGAGTACGACATCCCGTTCGACT ACCTATCCCGTCGCTTCGTCAGAGTGTCTCTGGTCTCTGAGGATTCCCGAAGACTGCTGAGTAACATCAC GGAGTATCGCTACGTCTCCAAGACCAGAATCAAACTGCTGGTTTCTACTGAAGGTTTCGACCGTGTTGAG ATTCGTCGGTTTACCTCAGCCTCTGAGCGAATTGTTGACTTCAATGATGGCTCTGTGCTGCGAGCAACAG ACCTTAACGTATCACAGCTACAGTCGGCGCATATTGCGGAAGAAGCCCGTGATGCAGCCCTGCTGGCCAT GCCTCAGGACGACGCAGGTAACCTCGATGCACGCAGTCGCCGTA…	MDQDIKTVIQYPVGETEYDIPFDYLSRRFVRVSLVSEDSRRLLSNITEYRYVSKTRIKLLVSTEGFDRVEIRRFTSASERIVDFNDGSVLRATDLNVSQLQSAHIAEEARDAALLAMPQDDAGNLDARSRRIVNLAPGIDGTDAINKDQLDSTLGEAGGILSDMKEVQKETYDYIEKLGDDTSIVRGVTWVYNQGSAVGGETTVLIDKPTRTLAVPYIEINGSRQEVGYHFSFDIATQMITLTEPLVTGDFLMAMTTESSVPLEDLLANPTGASAIGTSDGRNVQANIDELRLELDFLKDTTVLDVRRFGAVGDGIADDYPAFQKACIAASQLGGAIVHVPTPKVKWKIGFPVYLFDRTWVRGTGINCIVEFTDPLYARKSRSGFVIGSGYEQNRDKAI…	843	10		Classical depolymerase - vertical stand	1-312	313-689	690-843	Hydrolase	------------------	------------------	β-D-Gal-(1→3)-α-D-GalA	K1, K2, K3, K13, K20, K22, K23, K24, K27, K28, K31, K39, K47, K54, K57, K60, K62, K64, KL107	------------------	Klebsiella phage vB_KpnP_KpV767	Lytic	podovirus	Przondovirus	KX712070.1	Volozhantsev et al. 2020	https://doi.org/10.3390/antibiotics9110732
K57/K68	CDS_0060	-----	tail protein	ATGACTTTTGACCTATGTGATAAGGTAAATGAAATGAGTGATTTCGGGAATAAAATCAGCGAATTAAATCCGTTGAGCGCAGGAAATATGGCGGGGGAAATTCCGTTAAGTTTAACACTGTCTAGCGGTACTTTGGCAACCAATAAAATCACGTTGAGCCAACTCAGAGATCTTTTTGACTTCGATAGCGCATACAGCAGTGTAGAAGAAGGGATCGCTGCGACGGTAGAAAACCAAATGTTCTACGTTTACGTAGACAATAATAAATTATCGGTCAATGAATACGTCCGAACTAGCATTGGTGCGAACGCGGTCATCGGTAAAAGCGGTACTAAGAAAGTCATTTATATTCCCGCTTTATTAAAACATATCCAAATCCAAGTCGATATTTTTTCACAA…	MSDFGNKISELNPLSAGNMAGEIPLSLTLSSGTLATNKITLSQLRDLFDFDSAYSSVEEGIAATVENQMFYVYVDNNKLSVNEYVRTSIGANAVIGKSGTKKVIYIPALLKHIQIQVDIFSQISSVQPTFEGQIIFLRGYYSGNSRGGGIFKAIRNSTVENDNGAHVRYDDQWVWQRVPDKGVFSVYDFGAKGDGVTDDYFAFQGATYGTYQFGGGVINVPTPDVAFRITFPVFFFHKTKMIGQGMGSKIVFENPLLSAKGRGGFVMGSSREANRVKGMAVWRSGTVTGGNVADNTFVNPGQKQYLRDNQNLAQCTNCSISSLYLVAVYTGSNLNGGYGINLNNAMDIEIENIYGEGWTEIVNVGSDTIPETPSCYRVNIHNLYCLNPNQDKTFYSLVF…	739	10		Classical depolymerase - vertical stand	1-196	197-564	565-739	------------------	------------------	------------------	------------------	------------------	K1-K82, KL101-KL186	Klebsiella jumbo vB_KpnM_KluzKp13	Lytic	myovirus (jumbo)	Maaswegvirus	PZ150664	this study
K57	Dep_kpv79	ATI16495.1	tail fiber protein / pectate lyase superfamily protein	ATGACCATTATCAAACGCGCAGACCTGGGTCGACCCTTAACGTGGGACGAACTGGATGATAACTTCCAGC AGGTTGATAATTTGACAGCTGCCGCATCAGCGGCTGTATCAAGTGCTGCTGCTTCAGCTGTGGCCGCTGC AGGCAGTGCTACGAATTCCCTCAACAGTGCAAATAGTGCTGCTAGTTCGGCGGATGACGCCGCAGCATCA GCAGCATCGGCAATCGATGCGTTAATGAATTCGACATTCGAACCGAGTGGTTTCGACTTCACCACCGGTG GCACACTTGATACCACTGACCGCAATAAAGCCGTGTACAACCCGGCGGACAATAACTGGTATTCGTGGTC CGGTACACTACCGAAGGTTGTCTCGGCTGGGACTGACCCGACGG…	MTIIKRADLGRPLTWDELDDNFQQVDNLTAAASAAVSSAAASAVAAAGSATNSLNSANSAASSADDAAASAASAIDALMNSTFEPSGFDFTTGGTLDTTDRNKAVYNPADNNWYSWSGTLPKVVSAGTDPTADSKWIPRTDQLLRQELSSPSGASKVGLSHGGTVQDAIYWLTVEMFGAKGDGVTDDYPAFQRAAMYAESIGGAIIEIPTPAVEYKIGFPVYLFNNTHFKGTGINCRINFTDPLYARKSRSGFVIGSGREQNRDKAIQCLNDGTWSTTGSVVDSTFVELDRGVYLRDNLDKVQSSNCCVSDVYLVASYPNGTTLKGGYGVSFANAIDCEAYNIWGEGWTEIINIGSDVPPATPSCHNCHAYNIVSIEPNNYETYYSIGFIANSTSCSIH…	721	10		Classical depolymerase - vertical stand	1-183	184-554	555-721	Hydrolase	------------------	------------------	β-D-Gal-(1→3)-α-D-GalA	K1, K2, K3, K13, K20, K22, K23, K24, K27, K28, K31, K39, K47, K54, K57, K60, K62, K64, KL107	------------------	Klebsiella phage vB_KpnM_KpV79	Lytic	myovirus	Sircambvirus	MF663761.1	Volozhantsev et al. 2020	https://doi.org/10.3390/antibiotics9110732
K57/K68	gp157	-----	tail protein	ATGCTACAGAGTGTTAAAATTTCAGAGTTGCCAAGTGCGGACACTCTAACAGAAGATGATCTGATCGTAGTTGATCAACCCGATGATACAAAGAAGGCGACTTTGTTCCAAGTCTTTTCAACTGTTATTGATGAAGTTGAAAATGCAACATTCGATGTTCTTTCACAAGAAGACGGCGCTGATAAGATAGGGTTTAAAGTAAATTCTACCAACGCGATTATGCGGACAGTGATGGGGAAGTTACTGGATACAATCAATGTAATGGACTTTGGAGCCAAAGGTGATGGGGTTGCTGATGATTACCCTGCATTTCAATATGCGGCTATCTATGCAAACTCTATCGGCGGGGCGTTGATTGAAATACCAACTCCGTCTGTTGAGTACAAGATTGGGTTTCCA…	MLQSVKISELPSADTLTEDDLIVVDQPDDTKKATLFQVFSTVIDEVENATFDVLSQEDGADKIGFKVNSTNAIMRTVMGKLLDTINVMDFGAKGDGVADDYPAFQYAAIYANSIGGALIEIPTPSVEYKIGFPVYLFDNTHFKGSGINCRINFTDPLYARKSRSGFVIGSGYEQNRDKAIQCLNDGTWNTTGSVVNTSFVELPRGSYLRDNLSKVQSSNCSVSDVYLVASYPNGTTLKGGYAVSFANALDSEAYNIWGEGWTEIINIGSDVPPATPSCHNCHAYNITCIDPNQYETYYSMGFIANSTSCSIHNFFQLKPIADGTPHGSGGSMNYTEDCAFYNINIPNLGRTSTSEGLLVNNSKNARTYNIYIGNAKSGVAEYYTTEAGIFYDAAKPNIF…	628	10		Classical depolymerase - vertical stand	1-92	93-469	470-628	------------------	------------------	------------------	------------------	------------------	K1-K82, KL101-KL186	Klebsiella phage MO00649	Lytic	myovirus	Mydovirus	PX380322	this study	-----
K57	Dep_ZX1	QTH79846.1	tail fiber protein	ATGCAGGAGCTTGAAGGAAAAATTCTCGGTTTCATTAACGGTAAGCCGGCAGGGCTGGTGCCTGAATCTG GATCAGCAGCAGACGTGATGATTCAGATGGCTAAGGAAGATGGCACCGAGAAAATTGGTTTTAAGCTGAA TTATACTACCGCAGTAGTGCGCACCCTGTATGACCGACTTAAAGACAGGATTAGTGTAAAAGATTTCGGC GCGAAAGGAGATGGTGAGCAAGATGATTACCCGGCCTTTCAATATGCTGCCATGTACGCGGAATCTATCG GTGGCGCGATTATTGAAATCCCAACGCCTGCGGTTGAATACAAAATTGGTTTTCCCGTTTATCTGTTCAA TAACACGCACTTTAAAGGTTCCGGCATTAACTGCCGTATCAACT…	MQELEGKILGFINGKPAGLVPESGSAADVMIQMAKEDGTEKIGFKLNYTTAVVRTLYDRLKDRISVKDFGAKGDGEQDDYPAFQYAAMYAESIGGAIIEIPTPAVEYKIGFPVYLFNNTHFKGSGINCRINFTDPLYARKSRSGFVIGSGREQNRDKAIQCLTNGTWSTTGSVVDSTFVELARGVYLRDNLDKVQSSNCCVSDVYLVASYPNGTTLKGGYGVSFANAIDCEAYNIWGEGWTEIINIGSDVPPATPSCHNCHAYNIVSIEPNNYETYYSIGFIANSTSCSIHDCFQLKPIADGSPHGSGASMNYTEDCSFYNFKIPSLGRTATSEGILVNNAKGALVFDANIGNAKSGVAEYYTTEAGIFYDAAKPNIFYDIHANNCDHAVALRSKYSVW…	614	10		Classical depolymerase - vertical stand	1-72	73-449	450-614	------------------	------------------	------------------	------------------	K1, K3, K20, K54, K57	------------------	Klebsiella phage vB_KpnP_ZX1	Lytic	podovirus	Lastavirus	MW722080.1	Li et al. 2022	https://doi.org/10.3390/pharmaceutics14091916
K57/K68	KLEO7gp25	-----	tail protein	ATGTTGACTAACTTAAACCAGCCGAAAGGCTCAACCATTGGTGTGCTCAAGGATGGGCGCACTATCCAACAGGCATTCGACGAGATTCCAGTAATATCCGTGCTGCGCTTCGGGGCAAAAGGAGACGGGGTCGCTGACGACTATCCGGCTTTCCAGCGGGCAGCACTTGAGGCTCAGCGAATTGGAGGGGCGGTAATCGACGTCCCAACGCCACCTGTGGAATACAAGATTGGGTTCCCTGTGTTCCTGTTCGACCGCACTTGGTTCCGTGGTACAGGTATTAACTGTCGCGTAAACTTTACGGACCCGTTGTATGCCCGCAAGAGTCGCAGTGGGTTCATCATTGGTAGCGGCTACGAGCAGAACCGAGACAAGGCCATTCAGTGCCTTAATGATGGC…	MLTNLNQPKGSTIGVLKDGRTIQQAFDEIPVISVLRFGAKGDGVADDYPAFQRAALEAQRIGGAVIDVPTPPVEYKIGFPVFLFDRTWFRGTGINCRVNFTDPLYARKSRSGFIIGSGYEQNRDKAIQCLNDGTWATTGSVVNSAFTELPRGQYVRDNPSQVQSRLCRVSDMYLVATYPNGTTLKGGYAVSGANAVDSDVFNIWGEGWTEIINFGSDVPPATPSCHNMHAYDITCVEPNHYETYYSAGFMANSTNCSIGRFRQLKPIADGSPHGSGGSMNYTEFCSFYDIDIPSLGRTASSEGILVNNSKGAVTRNIRIGNAKTCVAEYYTTGAGIFYDQAHPNVFDGIHANNCDNAVALRSKFSVWKNVTQTNCTYHVYFGTTNAQSCVVKFVPDSIG…	570	10		Classical depolymerase - vertical stand	1-43	44-416	417-570	------------------	------------------	------------------	------------------	------------------	K1-K82, KL101-KL186	Klebsiella phage KLEO7	Lytic	podovirus	Przondovirus	PX289533	this study	-----
K60	1723_59	-----	tail fiber protein	ATGATGATCGAGAACGACACTTCATCGGTTGAGTATCAGCTATCAACCAGCACTGGCCCTTTTAGCATCCCTTTCTACTTCATTGAAAACGGGCATATTGTCGCGGAACTGTATACACAGAACGGTGACGACTTTAACAAAACTACGCTGACAATTGACGTTGATTATTATCTGAACGGTGCCGGCGATAAGGATGGCGGTCAGCTGACTTTGCTCTCCGCACACAGTGGCGCTACGCTACTGATTTATCGTGATCCCGATGCGACCCAGTTAACCAGTTATCTTGCGACCGGTAAGTTTCCTGCGACAAGCCATGAACGCGCGCTTGATAAGCTGACGATGCTTATCCAAAAATTCGGTTGGTGGTGGGACTCTTTGGCCCTGAAAAAGCCAAATATC…	MMIENDTSSVEYQLSTSTGPFSIPFYFIENGHIVAELYTQNGDDFNKTTLTIDVDYYLNGAGDKDGGQLTLLSAHSGATLLIYRDPDATQLTSYLATGKFPATSHERALDKLTMLIQKFGWWWDSLALKKPNIFANYYDALNNRIRNLRDPSLAQDAATKSYVDSSDIDLQQQITSNFNRSLRVPDSYINQLPSAQDRAWKGLGFDGGGQPKLQDPAGTGLWGYVPAIGSFEQGSLLTQRFEVLLWESTDEYWRWDGVMPKVVLPGSTPATAGGTGKGKWVDVTDATLRANLGSGDGLKMVGRCASLSSLRLTEPAVDGQWIVLEKAISGGQIINEVLTYDAADTVSPDNGYSVFVTANGRRWKADLSKGYNPLFLLGAFGYESISSCINKIAYDLAVL…	951	10		Classical depolymerase - pouf-like	1-383	384-734	735-951	------------------	------------------	------------------	------------------	K1-K82, KL101-KL170	K1-K82, KL101-KL186	Klebsiella prophage 1723_CAMPHORATED.7654	Prophage	-----	-----	-----	Otwinowska et al. 2026; this study	https://doi.org/10.1371/journal.pbio.3003716
K60	1724_71	-----	tail fiber protein	ATGAGTGAATACGATACCGGCAATCCTGTGCCGTCTGCATCAATACCTGATGCATGGGATAATATGCAGTCTATTGACAGGTTCGCTAATAGTAGTGATGAAACTATTACCACGCGTACAGGTAAACAGTTAGACACTCTGCATGGCATCAATGTAAAGGCTGATAGCCAACGTACTGAACAACAAGATTCCTTTGAATTATCTCAATCCGAAAGGGCATCCTCTTTCGAAGAAAAAACAAATGAATTCGAATCGCGTTTCTCTTCTCAGCTATCAACACAGGAGTCTACATTTTCCGAATCTCAAACGGATAAAGAAAATCGCTTTCAGCAGTTTCTTCTTTCATCCGGTTATGTCTTCCTGGGGTATTACGAAAATGGCCCATTCCAGTTTAGTGCC…	MSEYDTGNPVPSASIPDAWDNMQSIDRFANSSDETITTRTGKQLDTLHGINVKADSQRTEQQDSFELSQSERASSFEEKTNEFESRFSSQLSTQESTFSESQTDKENRFQQFLLSSGYVFLGYYENGPFQFSARNQYIRYDNQYYRLNAATDVGFTTTGTDATSFANDVTHFVLMDGDNLRQNLGSGDGLKMVGRCASLSSLRLTEPAVDGQWIVLEKAISGGQIINEVLTYDAADTVSPDNGYSVFVTANGRRWKADLSKGYNPLFLLGAFRYESISSCINKIAYDLAVLWGNKKGVIDYCTTIRIPGMPHGETRYNVTGAIHIPSFVTLKMDVDTYFDYYTVTNTDGVVIDNSYFPMLLDSAYDTSSTARPRSVLLWETERDIFTGGRLILTHPIGS…	843	10		Classical depolymerase - pouf-like	1-271	272-629	630-843	------------------	------------------	------------------	------------------	K1-K82, KL101-KL170	K1-K82, KL101-KL186	Klebsiella prophage 1724_LECHERIE.7652	Prophage	-----	-----	-----	Otwinowska et al. 2026; this study	https://doi.org/10.1371/journal.pbio.3003716
K61	KP24gp310	YP_010298947.1	EPS depolymerase	ATGTCTAATGAAACACAGAAAATTAGCGAGTTGAACCCTGCTACTACGCTGACTGAACACACTCTGTTCC CCGTGGTCTCTGAACAGACGGAGACCAGTAACACAGATATCTCGACACTGCGTTCAGTCTTGTTGTTCGA CAAAGCTTTCAACTCAATCGCAGAAGGTACAGATGGAACGGAGAAAGGAGAGTCTTATTTTGTTTACACG GATGCAACCAAAACCGCGGTACAGGGTTACGTCAACCAAGGTGGGGGTTCTTACACGCCACTTGTAGATA TCAATGGCGTCGCAGTCCGGTATATCTCCGGGCAGACGCTACGAGGGTTAGATTATTTTACTAACGGCGT AGATTCCTTCGCTAAGTTACGGACACTATCGCCTCTATACGCTG…	MSNETQKISELNPATTLTEHTLFPVVSEQTETSNTDISTLRSVLLFDKAFNSIAEGTDGTEKGESYFVYTDATKTAVQGYVNQGGGSYTPLVDINGVAVRYISGQTLRGLDYFTNGVDSFAKLRTLSPLYAGQRVKLKSWVAGGKTGGGEFIAGIGSATDDNGTIAAGNGFYWQRIISDRLSFEDFGAVGDGVLDDTSNIQKAVNYCAKNGIALTCLGKVYAVSTVNFPTDLVIDMCNAVLLSLPSVTTGYTLTISGYLSPAANPGKFDNIRVQRTLINTHQPDTNSVVDGVSFGVDAHNISFYNLKVSGFRDGVCFNGKSAYLIRLYSPIIGQCWRRGMAFYANTDSNENVTIYGGVIADCCNFTFDGTGVYLSGSASSIDVRFFGTSFDYCDISVDL…	679	10		Classical depolymerase - pouf-like	1-192	193-515	516-679	------------------	------------------	------------------	------------------	------------------	K1-K82, KL101-KL186	Klebsiella jumbo vB_KpM_FBKp24	Lytic	myovirus (jumbo)	Maaswegvirus	NC_061421.1	Ouyang et al. 2022, this study	https://doi.org/10.1038/s41467-022-34972-5
K62	0367_12	-----	tail spike protein	GTATGGAGGGCCGGCCGTTGTGATATCCGCCGCTTTCACATGACCGTGTCCACCGAAGTTGACCACAATGATTACACCGGCAATGGGGTCACGACCAGTTTTCCGTATACATTCCGTATTTTTAAGAAGAGCGACTTGACCGTGCAGGTTGCGGATCTGAATGAGAATATCACCGTGCTGACCCTCGACACCGACTACAGCGTTACCGGTGCGGGTACCTACAGCGGTGGCAACGTGGTCCTGGTTTCACCGTTGGCGAACGGCTGGCAGATTTCCATTTCTCGTGACTTACCGGTTACGCAAGAAACCGATTTGCGTAATCAAGGTAAATTCTTTGCAGAAGTGCATGAAGATGCGTTCGATAAGCTGACCATGCTGATCCAACAATGTTTTTCGTTC…	MVWRAGRCDIRRFHMTVSTEVDHNDYTGNGVTTSFPYTFRIFKKSDLTVQVADLNENITVLTLDTDYSVTGAGTYSGGNVVLVSPLANGWQISISRDLPVTQETDLRNQGKFFAEVHEDAFDKLTMLIQQCFSFLRLALRKPSFIANYYDALNNRIRNLRDPSQAQDAATKNYVDGQIVDNTNAWKAGDAILDQKIDANFNKSLRVPESYVEEINSVTARKNSLLGWDNNGNPISVFSMTDTADLAIKLASSEIGLGSSLVNTSLDISVQKYVDSSSPRISDYKVTKGADATLAFAKAFAKAAETTGVVIVDVSCLLTSTVVPENITVRISDYVTVTHPDNAPGSMFILSDGAVIKGNNKKGRLRGNSANQSSIRRCISAVGVTGAGVDGVDIRDFNSY…	851	13		Low-lay insertion domain	1-276	277-770	771-851	------------------	------------------	------------------	------------------	K1-K82, KL101-KL170	K1-K82, KL101-KL186	Klebsiella prophage B2_PHAGE0367	Prophage	-----	-----	-----	Otwinowska et al. 2026; this study	https://doi.org/10.1371/journal.pbio.3003716
K62	0391_11	-----	tail fiber protein	ATGACAGTATCCACCCAGGTCTCACGTAATGAATATACCGGCAACGGCGCGACCACGCAGTATGACTTCACCTTCCGCATCCTGGACAAGAGCCACCTGTTGGTCCAAACCCTGGACACCTCGGAAAGTATTGTTACGCTTACCCTGGGTACAGACTACACCGTGACGGGCGTGAACCGTTATAACGGTGGTAAGGTCGTGCTGACCTCTGCGCTGCCGGCAGGCTATAAGATCTCTATCGAGCGCAACACGCCGGTTACCCAAGAAGCGTCCATTCGCAACCAAGGAGGTTTTTTTCCGGAGATCCACGAGGATGCGTTCGATAAGCTGACGATGCTCGTTCAACAAGCGTATGGTTGGTGGAGCGGCCTTAGCCTCCGCAAACCGAGCTGGCTGGCC…	MMTVSTQVSRNEYTGNGATTQYDFTFRILDKSHLLVQTLDTSESIVTLTLGTDYTVTGVNRYNGGKVVLTSALPAGYKISIERNTPVTQEASIRNQGGFFPEIHEDAFDKLTMLVQQAYGWWSGLSLRKPSWLANYYDALNNRIRNLRDPSQAQDAATKNYVDVQIVDNTNAWKAGDAILDQKIDANFNKSLRVPESYVEEINSVTARKNSLLGWDNNGNPISVFSMTDTADLAIKLASSEIGLGSSLVNTSLDISVQKYVDSSSPRISDYKVTKGADATMAFAKAFAKAVETTGFVIVDVSCVLPTAVVPEGVTVRICDYVTVTHPDNAPASMFISSSDSLIKANNKKGRLRGNSANQSSVRRCISAVGVTGAGVDGVDIRDFNSYGAYFENCEDTFC…	839	13		Low-lay insertion domain	1-265	266-757	758-839	------------------	------------------	------------------	------------------	K1-K82, KL101-KL170	K1-K82, KL101-KL186	Klebsiella prophage B6_PHAGE0391	Prophage	-----	-----	-----	Otwinowska et al. 2026; this study	https://doi.org/10.1371/journal.pbio.3003716
K62	K62-Dpo30	WOK01638.1	tail fiber protein	ATGGCACTATACAGAGAAGGCAAAGCGGCTATGGCCGCAGACGGAACCGTTACCGGGACTGGCACAAAAT GGCAATCTTCGCTTTCGCTGATTCGACCCGGAGCGACGATTATGTTTTTGTCGTCACCGATTCAAATGGC CGTCGTAAACAAGGTGGTTAGCGATACTGAAATTAAAGCCATCACCACAAACGGCGCTGTCGTAGCGTCT ACCGACTACGCGATCCTTTTAAGCGACTCGCTAACCGTTGACGGCCTGGCGCAAGATGTTGCTGAAACTC TGCGCTACTATCAGTCACAGGAAGCCGTGATCGCGGATGCAGTCGAGTTCTTCAAGAACTTTGATTTCGA ATCGCTGCAAAATCTCGCCAACCAAATTAAGGCAGACTCCGAAG…	MALYREGKAAMAADGTVTGTGTKWQSSLSLIRPGATIMFLSSPIQMAVVNKVVSDTEIKAITTNGAVVASTDYAILLSDSLTVDGLAQDVAETLRYYQSQEAVIADAVEFFKNFDFESLQNLANQIKADSEAAESSASAAAASENAAKNSEVAAETARDQVQQIINDAGEQSTLLVLAQPGGASSVNTQLDMTVQKYIDNSSPRISDYKVTKGADATLAFAKAFAKAAETTGVVIVDVSCVVDTIAVPSETTIRIADYKTVTHKDNASAHMFILPSDSLIKANNKKGRLRGNSANQSAIRRCISAVGVSNAGVDGVDIRDFNSYGAYFENCEDTFCKNSTIRDITGGAVETAAGQYVTNCLRHESAFNDIRDTGSNGIKFRADTLGQTQGCSSTKDKVY…	692	13		Classical depolymerase - vertical stand	56	213-611	612-692	------------------	------------------	------------------	------------------	KL1, KL2, KL19, KL47, KL57, KL62, KL64	------------------	Klebsiella phage SH-KP2492	Lytic	siphovirus	Webervirus	OR700190	Pan et al. 2024	https://doi.org/10.1186/s44280-024-00038-y
K62	914_74	-----	tail fiber protein	ATGAGCACATATAAAACGAAAAATCCTTTAGGTTCCGCCGCCGTAAAGGACCTGTACGATAACGCTGAAAACGTGGATAAATTCGTTAACGACAGGACAAAAGAGGAGTTAGAGGACCGGTTAGGTGTGCTTCGCAAAACCTGGCACGGCATGGAGATGATCTTCAGCCGCTTTATCGACTATATCACTGGTCGCGGCGAGCAGGCAGTTGCAGCTATCGGCTGGCAGGAGCTTGGCAACTGGGCTGTTGGTCTGGCTGTAGATAATCGCCAGCAAATCGTCTACTACAATGGCTCCTGGTACAAATACCTTGGTGAGCTTGAGCACGTCATTGCCGGGGATTCTCCTGAAAACGATGGCGGTGTATGGTCGGCTGCAAACCCCACAGGGAAATGGTCG…	MSTYKTKNPLGSAAVKDLYDNAENVDKFVNDRTKEELEDRLGVLRKTWHGMEMIFSRFIDYITGRGEQAVAAIGWQELGNWAVGLAVDNRQQIVYYNGSWYKYLGELEHVIAGDSPENDGGVWSAANPTGKWSNIGDAALRSNLGSSEPGMGDDLVFTKYGISVGEYIRNSPVRLSNYKITAGADVTTEFSTAANFAALSKKLFLVDVDCLISSVTLPGDLTMEIMPGISISQLPGSGLKMLIAGSDNILIRSDGTGKLIGQEALQGGINYGFWAEGVTSPRLEGVDVGNFKGFGAYFSNCTRPACIRSTVHDITGGYVETACGIYFTNCIEPYSDRNLVTDVGANGIKFRADTLGKTVRGKSVGDRVYRAGYIGIANSKCAHHVVEDYYCEDCGDNGA…	666	13		Classical depolymerase - vertical stand	1-182	183-584	585-666	------------------	------------------	------------------	------------------	K1-K82, KL101-KL170	K1-K82, KL101-KL186	Klebsiella prophage 914_ZIPPORAH.7916	Prophage	siphovirus	-----	-----	Otwinowska et al. 2026; this study	https://doi.org/10.1371/journal.pbio.3003716
K63	KP36gp50	YP_009226011.1	tail protein	TTATGCCGTCAAATCTTCTAACTGAAGATTCATTCTTGACAGTGACAATCCATCTGCCGCATTTTCCTTC CAGGCGCGAACTTGGACGACAAAATTCGAGAGCGCTAAATCCGACACAACCGCCAGCGCCCTTGAGCCAG ATAATGCCGCGCCGGTAGCCGCACCCTTCGAAAGGAAGGAAGTGATAATAGCCGAGGTCTCAAGCTCATT TGTCTGGCTATTCGTCGTCCTGAGGAACGATATTTCAACCTCCATCGTCCAATATACTTGATCGGTTGCC AAAGCTGCCAACTCAACGTACTTGAACGCACCGTCAGACCCAATGAAACCCACCTGTACGGTCTTTTTAC CGACAGTCCCAGCCGTACTACCACCCAACGACAGCTTGATCTTA…	MALYREGKAAMAADGTVTGTGTKWQSSLSLIRPGATIMFLSSPIQMAVVNKVVSDTEIKAITTNGAVVASSDYAILLSDSLTVDGLAQDVAETLRYYQSQETVIADAVEFFKNFDFDSLQDLANQINADSESAQSSAAAAAASENAAKTSENNAKSSEVAAENARDQVQQIINDAGDASTLVVLANPDGFRHIGRCKDIATLRTIEPVESRQVIEVLSYYNGLAQGGGTFWYDPNDSVTEDNGGSCIVTNGGKRWKRIIDGAVDVLSFGAKPDDISFDSAPHIQAALDNHDAVSLYGRSYYIGSPIYMPSRTVFDGMGGKLTSIAPSTAGFMAGSIFAPGNYHPDFWEEVPKVAATTTLGSANITLADPNIVNVGDIIRLSSTTGVLSAGFFVSEYLQM…	883	12		Classical insertion domain	1-277	278-710	711-883	------------------	------------------	------------------	------------------	K1-K82	K1-K82, KL101-KL186	Klebsiella phage KP36	Lytic	siphovirus	Webervirus	NC_029099.1	Majkowska-Skrobek et al. 2016; this study	https://doi.org/10.3390/v8120324
K63	KP34gp57	YP_003347651.1	tail protein	ATGGCACTCACTAAACTAGTAGATGCAGGCGCCTGGCAAGTAGAAGTAGCCCCAGCTGGCACAGTACAGG ATTCCCTAGTATTCTTATCCCCACGCAACTTCGGAGGAGTACCAGGCACGGGCGTAGATAGTGTAGCAGC TATAGAAGCCGCCCTAGCGGCAGGCGACGTAGACTTAGGTGGTGAGCACTGGTTTATTAGCAGGCCCATC TATTGCGTATCCGGCCGTACCATTCAGAACGGTAAGATTTCTACCTTAGCAGCCCAAGGCTCTGGGTTTA TGGCTGGCAGTATCTTCGCACCGGGGAACTATCACCCTGTATACGTAGACCCTGTGCCGAAGCTGGCATG CTCAAGTACAAACGGCTCAGCCACTATTACAGTAAGCTCTCACG…	MALTKLVDAGAWQVEVAPAGTVQDSLVFLSPRNFGGVPGTGVDSVAAIEAALAAGDVDLGGEHWFISRPIYCVSGRTIQNGKISTLAAQGSGFMAGSIFAPGNYHPVYVDPVPKLACSSTNGSATITVSSHEFVVGDLVRLSSTRGIIGSDAVLVPWYMQLARVVGVSGDTVKLDAPIDTTETLVVHKATPAGYNARFNKPLFVLERATFRNIEVDTWDYWTADSATFECAFEGIRGKARSVVYGNTFCRTNFDNIDITFSNKASEMAFGSHDTNLSNIKFRADSQNWDSTNSVGISWAESGRRCTLDNWQLLVPQGVNLSVLVRISSHRDVQIRKGFIQVHSSSNNILSVEHYGGDRPPCNNILFEDIDVNATGAAAVVVDVYKSANDSAINAVRFEG…	630	12	8BKE	Classical insertion domain	1-40	41-480	481-630	Hydrolase	Glu266/Glu300	Intra-subunit	α-D-Gal-(1→3)-α-D-GalA	K1-K82	K1-K82, KL101-KL186	Klebsiella phage KP34	Lytic	podovirus	Drulisvirus	NC_013649.2	Latka & Drulis-Kawa 2020; Maciejewska et al. 2023; this study	https://doi.org/10.1038/s41598-020-77198-5	https://doi.org/10.1128/mbio.01329-23
K64	P510dep	QOV05454.1	tail fibers protein	ATGGACCAAGATACTAAAACAATCATCCAATACCCCACCAGTGGTGACGAATACGATATCCCCTTTGACT ACCTGTCGCGTAAGTTTGTCCGTGTGTCTCTCGTATCGGATACCCAGCGCATCTTGCTGGATAACATCAC AGATTACCGTTACGTCTCCAGAACGCGCGTCAAGCTGCTGGTAAGTACCGATGGGTATAGTCGTGTAGAG ATTCGACGCTTCACCTCTGCGTCCGAGATGGTCGTGGACTTCAGCGATGGGTCCGTTCTCCGCGCGACCG ACCTTAACGTGTCCGCTCTACAGTCTGCACACATCGCAGAGGAGGCTCGTGACTTATTCAGCACATCCCT GAGCATTGGCCAACTTAGCTACTTTGACGCTAAAGGCTTGCAGA…	MDQDTKTIIQYPTSGDEYDIPFDYLSRKFVRVSLVSDTQRILLDNITDYRYVSRTRVKLLVSTDGYSRVEIRRFTSASEMVVDFSDGSVLRATDLNVSALQSAHIAEEARDLFSTSLSIGQLSYFDAKGLQIKNVAAGVDNTDAVTVQQLNKIIADVVTTIPDSVADNIRGLWARVLGDIGITLVDGSFETGATITTRTQALWSISGRKCYTWAGALPKVVPENSTPESTGGISETAWVDSSSKALGVLLAGPSGAERVGLKQGGTVQDAINWLTFDSFDIVKDGSKDVTADIMAACVVANDLGLDIKQNDGTYLVSGNPVWPVYNSLDLNGVTLKLAAGFTGYFALTQKDSTTVYGPTSPIVQAINAAGGRTAGSGVLEGLVNSTELDGKFLFMEGAD…	1017	16		Classical insertion domain	1-287	288-917	918-1017	------------------	------------------	------------------	------------------	K64	------------------	Klebsiella phage P510	Lytic	podovirus	Przondovirus	MT966872.1	Li et al. 2021	https://doi.org/10.1007/s11262-021-01847-8
K64	K64-ORF41	YP_009797016.1	tail fiber protein	ATGGACCAAGATACTAAAACAATCATCCAATACCCCACCAGTGGTGACGAATATGATATCCCCTTTGACT ACCTGTCGCGTAAGTTTGTCCGTGTGTCTCTCGTATCGAATACCCAGCGCGTCTTACTGGATAACATCAC AGATTACCGTTACGTCTCCAGAACGCGCGTCAAGCTGCTTGTAAGTACCGATGGGTATAGCCGTGTAGAG ATTCGACGCTTCACCTCTGCGTCCGAGATGGTCGTGGACTTCAGCGATGGGTCCGTTCTCCGCGCGACCG ACCTTAACGTGTCCGCTCTACAGTCTGCACACATCGCAGAGGAGGCTCGTGACTTATTCAGCACATCCCT GAGCATTGGCCAACTTAGCTACTTTGACGCTAAAGGCTTGCAGA…	MDQDTKTIIQYPTSGDEYDIPFDYLSRKFVRVSLVSNTQRVLLDNITDYRYVSRTRVKLLVSTDGYSRVEIRRFTSASEMVVDFSDGSVLRATDLNVSALQSAHIAEEARDLFSTSLSIGQLSYFDAKGLQIKNVAAGVDNTDAVTVQQLNKIIADVVTTIPDSVADNIRGLWARVLGDIGITLVDGSFETGATITTRTQALWSISGRKCYTWAGALPKVVPENSTPESTGGISETAWVDSSSKALGVLLAGPSGAERVGLKQGGTVQDAINWLTFDSFDIVKDGSKDVTADIMAACVVANDLGLDIKQNDGTYLVSGNPVWPVYNSLDLNGVTLKLAAGFTGYFALTQKDSTTVYGPTSPIVQAINAAGGRTAGSGVLEGLVNSTELNGKFLFMEGAD…	1017	16	8X8M	Classical insertion domain	1-287	288-919	920-1017	Lyase (beta elimination)	Tyr528, His574, Arg628	Intra-subunit		K64	------------------	Klebsiella phage SH-KP152410	Lytic	podovirus	Przondovirus	NC_047908.1	Li et al. 2021; Huang et al. 2024	https://doi.org/10.3390/antibiotics10020144	https://doi.org/10.1016/j.ijbiomac.2024.130917
K64/KL178	KLEO28gp32		tail fiber protein	ATGGACCAAGATACTAAAACAATTATCCAATACCCCACCGGTGGTGACGAATACGATATCCCATTCGACTACCTGTCGCGTAAGTTTGTCCGTGTGTCTCTCGTGTCGGATACCCAGCGTCTCTTGCTGGATAACATCACAGATTACCGGTACGTCTCCAGAACGCGCGTTAAACTGCTGGTAAGTACCGATGGGTATAGCCGTGTAGAGATTCGACGCTTCACGTCCGCATCTGAGATGGTCGTGGACTTCAGTGATGGGTCCGTTCTCAGAGCGACAGACCTAAACGTGTCCGCTCTACAGTCTGCGCACATCGCAGAGGAGGCTCGTGACTTATTCAGTACATCTCTGAGCATTGGCCAACTTAGCTATTTTGACGCTAAAGGTTTACAGATAAAG…	MDQDTKTIIQYPTGGDEYDIPFDYLSRKFVRVSLVSDTQRLLLDNITDYRYVSRTRVKLLVSTDGYSRVEIRRFTSASEMVVDFSDGSVLRATDLNVSALQSAHIAEEARDLFSTSLSIGQLSYFDAKGLQIKNVAQGVDNTDAATVQQLNKIVADVVTTIPDSVADNIRGLWARVLGDIGITLVDGSFESGATITTRTQALWSISGRKCYTWAGTLPKVVPENSTPESTGGISETAWVDSSSKALGVLLAGPSGAERVGLKQGGTVQDAINWLTFDSFDIVKDGSKDVTADIMTVCIVANDLGLDIKQNDGTYLVSGNPVWPVYNSLDLNGVTLKLAAGFTGYFALTQKDSTTVYGPTSPVVQAINAAGGRTAGSGVLEGLVNSTELNGKFLFMEGAD…	1017	16		Classical insertion domain	1-287	288-916	917-1017	------------------	------------------	------------------	------------------	------------------	K1-K82, KL101-KL186	Klebsiella phage KLEO28	Lytic	podovirus	Przondovirus	PZ244632	this study
K64	S2-5	YP_010843565.1	tail fiber protein	ATGTCTTTAAGTAATTTAAGCTCAAGTAACAGTAATGGGGCATTTCTTGATTATGGAGAATTCAGAAGTG GTGTTTACATCCAAACATCAAATCAGATTTTATACTTCACTGATGAAAATGGAAATAAAGTAGGTTATCA GTGGAAGGGACTTTTGCCTCACACAACAACAACAAATGATCCAAGCACGGATGGTGGTATTTCGGATACT GCTTGGTGTAGTATTGTTGGCAGTGGATTTATTGAAAAATTATCAAAAGAGGGGATTGATTTAAGTTGGA AAGCACACTTACCAACAGTTGAAGTTTCTTACAATTTACCGCATAAATCACTAAAAATATGGGAAGAAGG TACGAATAGTACTGATAATGATTATTGGTTATACCCAGGTGATG…	MSLSNLSSSNSNGAFLDYGEFRSGVYIQTSNQILYFTDENGNKVGYQWKGLLPHTTTTNDPSTDGGISDTAWCSIVGSGFIEKLSKEGIDLSWKAHLPTVEVSYNLPHKSLKIWEEGTNSTDNDYWLYPGDGTVWNGIGVLGDIPDAPFKQIVPQNNVIEWSAIATEGQNQFTVPYEFTNISVFINGLLQNKSTGGYVVNGSTVTLNGSLKAGDDIHVVISNIPIKNINYITDVELSQPDAAQKIGLLHGGNIQNLQNFLSFDMFNIDKTGSTDVTSQINNIFSLANQLNIPIKQHDGTYLVSGSTIFTINTDCDLSGVTILPSSNFTGYFLYTQNEQPTTYNSSSSLVTLINSATINANDSILYGLINDTTLDGNAIFMKGNDPLYVARGTTKNWWCN…	996	16		Classical insertion domain	1-275	276-902	903-996	------------------	------------------	------------------	------------------	K1-K82, KN1-KN5	------------------	Klebsiella phage K64-1	Lytic	myovirus (jumbo)	Alcyoneusvirus	NC_027399.1	Pan et al. 2017	https://doi.org/10.1128/jvi.02457-16
K64/KL178	1091_44	-----	tail fiber protein	ATGTCGGTACCTAACCAGACCCCTTATAACATCTACACCGCCAACGGGCTGACGACCGTTTTTACCTATGAGTTCTATATCATCAGTGCCAGCGATCTGCAGGTGAGCATTAACGGTTCGGTTGTCGCCAGCGGGTACACCGTGGCAGGTGTTGGTAACAAGGACGGCGGCGATATCACATTCCTGACCCCGCCGGCGAACGGCGCTGTCGTCATGCTCGAACGTGTGGTACCAACGTACCGGCTCACTGATTACCAGGACAACGGCGACCTGCTGGCGGATACCGTCAATAAAGACTTCGACCGTATCTGGATGGCAATACAGCGCGCGTTCATAGACCTTGGGTTTGCGCTGACGCGTCCAATTTTTGGCGGGCCATTCAATGCTAACGGGTACCGC…	MSVPNQTPYNIYTANGLTTVFTYEFYIISASDLQVSINGSVVASGYTVAGVGNKDGGDITFLTPPANGAVVMLERVVPTYRLTDYQDNGDLLADTVNKDFDRIWMAIQRAFIDLGFALTRPIFGGPFNANGYRIANLADPVNDQDAATKKFIIENDKLNLSRTLHVPESSVAVLPSIPGRKNKILAFNDQGNPVAVLPESGSAADVLINLGASDGLKWIGKCKDLSTLRTIEPTISGQSIILERAVIGGPLLNVIMTHNPAASDAVDDGYSRFVTAGGAVWDADISFGHNVFLAGYSDELNNLADCLNMIIQDKVNKVISRGYVAGGVDAEIRIPPNPNAEGMTYFYMNKKTVKIPSFLKVYSAPAAIYDYSDFTTGVGIIGSNEFDGLTNDMMFLNNG…	880	10		Classical depolymerase - spout-like	1-301	302-671	672-880	------------------	------------------	------------------	------------------	K1-K82, KL101-KL170	K1-K82, KL101-KL186	Klebsiella prophage 1091_PITILESS.2059	Prophage	-----	-----	-----	Otwinowska et al. 2026; this study	https://doi.org/10.1371/journal.pbio.3003716
K64/KL178	CDS_0184	-----	hypothetical protein	ATGCAAACCAATTTTATTCAGCCGGGTGGGAGTACATCTATACAGTCAAGCGGCGAGGTTCTTTCTCAACTATTGAACATTCCGCAAGCGTCTATCGGGTCAATCGAACTAGGCGTGGATTTAACGAATATTTCGTTTGCACTTGACCCAGCGACCAAAGAAATTTACAACGTTAACGGCGTACAAGGTTCAGTGACGGGTTTGGTAGTTTCAGGGACTACCGCGGTGGTGAGTACAGAAAAGGGAAGTTTTTCAGTTAACGCTTTCCCATCTGTATTGACCACAATATCAATCCCGACTATCGCAGATCTTCGAAAATTTGAACCGTGGTACGCGGGACAAAAGGTTTTATTGGAGCGCGCAGTCCAAAATGGACCTTTAGTTAATGAGTTAATCACT…	MQTNFIQPGGSTSIQSSGEVLSQLLNIPQASIGSIELGVDLTNISFALDPATKEIYNVNGVQGSVTGLVVSGTTAVVSTEKGSFSVNAFPSVLTTISIPTIADLRKFEPWYAGQKVLLERAVQNGPLVNELITYDPASSKSDNDYSVFKTTKGATWLLDTSKPINVWMAGFSVSANNLAQCINKITGDIVNAVIARGYIANGTNRLRVPPLDNATGETVYKMTATVRIPPFVSVIVDTNQTWDFSAFTTGNGVEITGEFTGLTRSAANPFTNNAGSSASYTEVLDTNALFILGPGYDKTTFHGISLGNTIYPSGGFVHTREVKITGVKVAQFYGGIRIGSTDTYLDVVENCDFYRNAYGVVTDAGTNCVNSGENMRFVNCLIGDNYLGGVYRNDTVHMF…	739	10		Classical depolymerase - spout-like	1-175	176-528	529-739	------------------	------------------	------------------	------------------	------------------	K1-K82, KL101-KL186	Klebsiella jumbo vB_KpnM_KluzKp13	Lytic	myovirus (jumbo)	Maaswegvirus	PZ150664	this study
K64/KL178	KP24gp303	YP_010298940.1	putative tail fiber protein	TCACAAATACCCTAAAGTCGGATGTTGATCGGAAAACCAAACTGCGGGCAGTTTAACTTGAATGGTACCA ACAAACCCGGTAAAGTTAAGTCCGGCGTACCCATATTGAGATGTCCCAGTATCGCAAGACAACATGTAAG TACCCATGTAATTATCCGCGGTGAGGGTAATACCTGTTTTTGTCAGTGAGTTTAAAATATCCTGCTGTGG ACCTAGGGCATAGCCACTATAGTTTTCACTCATTGACACCACGTTAGTCGTGGCATTATTAGTAAAAGAC TGAGATGAGACTAAACGACATACGCCACGTACGTAAACATTGCCGGTAGTTGCGGAGCCAGCTTTGACCG AACAGGATACATGAAATTTCTGTTGGCTATTACTGTTATTAATC…	MLTDFNKPRGSNGEYSLLTVGSVTELRSLEPWFDGQRVLLKRAVVDGPDVNEIMTYRASSTVADNDYSVFKTAKGANWLLDTTKPINVWMAGFSASLNNLSQCINKITTDIVKIVIARGYIANGTYRLRVPPLDNATGETVYKMTATVRVPPFVSIVVDTNQTWDFSAFTTGNGVEITGEFTGLTRSAANPFTNNAGSSASYTEVLDTNALFILGPGYDKTTFHGISLGNTTYPSGGYVHVREVKITGVKVAQFYGGIRIGSTDTYLDVVENCDFYRNAYGVVTDAGTNCINSGENMRFVNCLIGDNYLGGVYRNDTVHMFKYFGCSFDYNTNDVVFYSPVNIGQDTLVECHVEGFRYLANCPSRTTGAGENNFKMIGGNIYMYAFVNDPYRGVRTIGY…	661	10		Classical depolymerase - spout-like	1-97	98-450	451-661	------------------	------------------	------------------	------------------	------------------	K1-K82, KL101-KL186	Klebsiella jumbo vB_KpM_FBKp24	Lytic	myovirus (jumbo)	Maaswegvirus	NC_061421.1	Ouyang et al. 2022, this study	https://doi.org/10.1038/s41467-022-34972-5
K74/K80	CDS_0190_1	-----	hypothetical protein	ATGACTGCCTATTCAACAAAAATCAGTGCATTACCAAATACGGTAGATGTGCCGGAGGCAACTATTATACCTGTTGTAGCAGAACAGGGCGCTACTGAACAGATCGACGTAAGAACTCTTCGTAGCGTAATCAATTTTGAACATGCATACACCACCCCCGCTGAAGGCTCATTAGCAACGGCAGTCGGACAGGTTTTTTTCGTTTACACCGACGATAATAAGACGGAAGTAAAAGGTTATGTCAGTCAGGGTGGATCAACTTTTATTCCGTTAACTGATAATAACGGAAATCAAATTACTTACCCAACGAATAAACTTCTTGCTCTGATCCCTACCTTAGTGGCAACAGTAAATAGTTTCGACGCGCTGCGGAATACCATCCCTTTGTTCGATGGTCAG…	MTAYSTKISALPNTVDVPEATIIPVVAEQGATEQIDVRTLRSVINFEHAYTTPAEGSLATAVGQVFFVYTDDNKTEVKGYVSQGGSTFIPLTDNNGNQITYPTNKLLALIPTLVATVNSFDALRNTIPLFDGQVANLKGWREGSTAGAGTFVGRVGSKVDDSGIIAAGEGFYWERQLTDPVMRPEMFGGVGGSNTTDNTDAILACVAAAKAGRSQIDFRGGPWRITRTVDLSGIFGIRTDVGGRFLVNPENFTPAHNANYAVVFGNPDTPYGSDRVANCSVVGTFQINSDNRNKPLNGIYLKGALMTFNSMRAVNFNGSGVYMSACWDSKFDSISVENCGNVTSFAFQIAAGGDTSNCLFIGRIQAETSFHKQISINVIRSEIHTIHAERMYILTTDDG…	690	16		Classical depolymerase - short C-domain	1-198	199-637	638-690	------------------	------------------	------------------	------------------	------------------	K1-K82, KL101-KL186	Klebsiella jumbo vB_KpnM_KluzKp13	Lytic	myovirus (jumbo)	Maaswegvirus	PZ150664	this study
KL101 = KN1/ KL120/KL170	KN1dep	BBF66844.1	tail spike protein	ATGATGAACCAAGATATTAAAACAATCATTCAGTACCCTGTAGGGGACGTGGAGTTCGACATCCCGTTTGATTACCTGTCCCGCAAGTTCGTCCGGGTATACCTCGTGTCCCCGCTGAACCGCCGCCAGCTGAACAACATCACTGAATACCGATACGTGTCCCGAACCCGTATAAAACTATTAGTCGAAACAGCTGGTTTCAATTTGATAGAGATCAGGCGCTTCACCTCTGCTTCCGAGCGGGTGGTGGACTTTTCGGACGGCTCCGTTCTCCGCGCGACCGACCTTAACGTCTCTCAGCTACAGTCAGCACACATTGCTGAGGAGGCTCGTGATGCCGCTATGCTAACTATCTCCCCGGCAGACGACGGAAGCCTTGACGCCTCCGGTAAGGTAATC…	MMNQDIKTIIQYPVGDVEFDIPFDYLSRKFVRVYLVSPLNRRQLNNITEYRYVSRTRIKLLVETAGFNLIEIRRFTSASERVVDFSDGSVLRATDLNVSQLQSAHIAEEARDAAMLTISPADDGSLDASGKVIKNVGTPVQSSDAATKGYVDTAVSPLATTIEANFMRTLRTSGRSIRELPGASEVAGMLLGFNGEGDPVPVVAGEGTASDVMLKLAGTTGLSYIGGVGYVTPEMMTVDGKTLVRGLGQDHVRFIQKAIDEGHRRNVPVILSGGYEVYETLHDAPLPRDDGTAYPEWVANGGDSNIRPEEQLYQKAHLRLYNNSVILGAGSQIATIRSTWARSTSAVGLTSPIMWYIEGPLGNRGTVSYVLKGIKTIGAYIGRYVVGISYRSVEDDLEF…	820	9		aH+tail fiber+ classical domain	1-249	250-627	628-820	------------------	------------------	------------------	------------------	K1-K82, KN1-KN5	K1-K82, KL101-KL186	Klebsiella phage KN1-1	Lytic	podovirus	Przondovirus	LC413193.1	Pan et al. 2019	https://doi.org/10.1111/1751-7915.13370
KL101 = KN1/ KL120/KL170	Dp42	AXE28435.1	tail fibers protein	ATGAACCAAGATATTAAAACAATCATTCAGTACCCTGTAGGGGACGTGGAGTTCGACATCCCGTTTGATT ACCTGTCCCGCAAGTTCGTCCGGGTATACCTCGTGTCCCCACTGAACCGCCGCCAGCTGAACAACATCAC TGAATACCGATACGTGTCCCGAACCCGTATAAAACTATTAGTCGAAACAGCTGGTTTCAATTTGATAGAG ATCCGGCGCTTCACCTCTGCTTCCGAGCGGGTGGTGGATTTTTCGGACGGCTCCGTTCTCCGCGCGGCCG ACCTTAACGTCTCTCAGCTACAGTCAGCACACATTGCTGAGGAGGCCCGTGATGCCGCTATGCTAACTAT CTCCCCGGCAGACGACGGAAGCCTTGACGCCTCCGGTAAGGTAA…	MNQDIKTIIQYPVGDVEFDIPFDYLSRKFVRVYLVSPLNRRQLNNITEYRYVSRTRIKLLVETAGFNLIEIRRFTSASERVVDFSDGSVLRAADLNVSQLQSAHIAEEARDAAMLTISPADDGSLDASGKVIKNVGTPVQSSDAATKGYVDTTVAPLATTIEANFMRTLRTSGRSIRELPGASEVAGMLLGFNGEGDPVPVVAGEGTASDVMLKLAGTTGLSYIGGVGYVTPEMMTVDGKTLVRGLGQDHVRFIQKAIDEGHRRNVPVLLSGGGYEVYETLHDAPLPRDDGTAYPEWVANGGDSNIRPEEQLYQKAHLRLYNNSVILGAGSQITTIRSTWSRGTSAVDLTSPIMWYIEGPLGNRGTVSYVLKGIKTMGAYIGRYVVGISYRSIEDDLEF…	820	9		aH+tail fiber+ classical domain	1-249	250-627	628-820	------------------	------------------	------------------	------------------	KL101	K1-K82, KL101-KL186	Klebsiella phage vB_KpnP_IME321	Lytic	podovirus	Przondovirus	MH587638.1	Wang et al. 2019; this study	https://doi.org/10.1016/j.resmic.2019.01.003
KL102 = KN2	ORF96	BAN78446.1	putative tail fiber protein	ATGGGGTATTTTCAAATGACCAGAAACGTAGAAGAAATCTTCGGTGGGGTAGTCGTAGCACCGCATCAGATCCCGTTCAAGTACACTTCAACAAACGGTGGGGAAACTTTCCTTTCTTTACCGTTTTATCCTATCACAGGGTTTGTTACTATCAACTCTGGTGTACAGGTTCCGATTGATAATTTCGAAATCGACGGAAATACATTAAACCTTGGCCGCGAACTGGAACCAGGGGATGTCGTATTCTGTTTGTTCGATAAAATCATGTCTCCTCAGGATGCGAGCAACAATGCAGTTCGTATCTACAAATTCCTTTCTGTCGGTGGTGAAACTGAATTCACACCTGATTTCACAGCGTATGGTGTGCAGTCTTTGTACATAGACGGGAAATACAAAACG…	MGYFQMTRNVEEIFGGVVVAPHQIPFKYTSTNGGETFLSLPFYPITGFVTINSGVQVPIDNFEIDGNTLNLGRELEPGDVVFCLFDKIMSPQDASNNAVRIYKFLSVGGETEFTPDFTAYGVQSLYIDGKYKTPGEDYNYFKTSGKVVLDTALPTGVWVVAEMSIKQNIPALAGNNGASEIGTNSGKSLAESLGTWIDTTIAIFEMTEAPSVIQTRGFYETNDGGAGVWVATGIISPSLAGTHVPSQAKVYNAGGVEYQLNVKSGFEISAKANGVKAVDDVNAETEDFVCLGEAINGITSRVKTMVNDEDLKTYLKVIIPSEYPLRIGKTSIKAYSRLKLDFQQASIYDRPSPSNRQEVTGVYMNAIERGIEDVRAISARFGGATSYSNMTLSDFHIEG…	1245	10		aH +tail fiber+ chaperon	1-290	291-1002	1003-1245	------------------	------------------	------------------	------------------	K1-K82, KL101, KL102	K1-K82, KL101-KL186	Klebsiella virus 0507-KN2-1	Lytic	myovirus	Taipeivirus	AB797215.1	Hsu et al. 2013; this study	https://doi.org/10.1371/journal.pone.0070092
KL108	Dep108.2	UZN24616	tailspike protein	ATGGCACTTCAAAAAATCACAGCTCCTTCTGGACCTGTGCTCGGCTCTGTTAATATGGAAGCCTACGCAG TATCTTCTACTACTAAGGATAATACACAAGCTATTACGGAGGCCGTTGAGGCGGCGCGCGCCACCGGCTA TCCCCTAATTGGGTGGGGTACTTACGCCTATAGTACTGCCCTTAATTTGGCCGGGGTATCTATTAGGGGG CTTACTCTACGGTCCCTGGGGACATCTTCCGCCAGTAAGGCAATTAACGTAAATAACACCAATCTGTCGA ACGTAACTGTAATAGGGGGGTACTTAAACCACATCGGCGGAGATTTGGTAACAGAAGACCTTACTGTGCA GAACAGCCAGGTGCCTACTGCCGCTGTTTGGTCGCGCAACCGTA…	MALQKITAPSGPVLGSVNMEAYAVSSTTKDNTQAITEAVEAARATGYPLIGWGTYAYSTALNLAGVSIRGLTLRSLGTSSASKAINVNNTNLSNVTVIGGYLNHIGGDLVTEDLTVQNSQVPTAAVWSRNRTSSGKLELRNTTLTGGNYGVLVAGDSGSALTSIYIDGLHATNLRGDGVELNLIQSVVGGWTVRNVYIDGVVGTGTANDFWGIGVGVAGATGYNPEAADELYARGGVLENINVKNCRQPIHLEKAKNFVVRNCDVWPTNAVNASSGLVPCGVSLVGCTDFVVDGITGEPNVVASVPMITTSWGVVSGAYKGPCRNYSVRNVNTTGQIRLYSGATSTIESYVALYDCKSGAGSFYKGYCSELRLENWRTSGLVLQIAHTSGEGVGTMTRN…	592	14		Colanidase like depolymerase	1-15	16-455	456-592	Hydrolase	------------------	------------------	β-Glcp-(1→4)-α-Fucp	KL108	------------------	Klebsiella phageKPPK108.2	Lytic	podovirus	Drulisvirus	OK583893.1	Kasimova et al. 2023	https://doi.org/10.1016/j.ijbiomac.2023.125403
KL108	Dep108.1	UFK09522	polysaccharide depolymerase	ATGGCACTGACTAAGATTATAGCCCCCACCGCATCTGTGGCTGGGCATATAAACCTAGAGGCGTATACCG GTACGGGTACCACTGATAAGGCGAGCGCTATCGCAGCAGCTGTAGCGGACTCCAAAGCTACCGGATATCC AATTGTAGGTTATGGCACCTACCACTACGGGTCCGCTCTGGACCTCAGCGGAGTTAAGCTCGTGGGCGCT ACGTTAATTGCTACTGGAGCTAACAACGCGGCGCGCGCCGTTAAGGTTGTAGATACTGTTCTGGAATCTG TGACTGTAGTGGGTGGGTTCTGTGACCACAACGGAGGTTATTTAGATACCCGTAAGCTGACCATTAAAAA CAACCAGAACAGTACAGCGGCAGTATGGTCTCGTAACCGAACCA…	MALTKIIAPTASVAGHINLEAYTGTGTTDKASAIAAAVADSKATGYPIVGYGTYHYGSALDLSGVKLVGATLIATGANNAARAVKVVDTVLESVTVVGGFCDHNGGYLDTRKLTIKNNQNSTAAVWSRNRTSTGFVRMVDTTYDTVNYGLLVQGDSGSAITNIRVDGVVANNLRGDAVELNLVHQVTDGIYVGNVDLNNVVGTGTANDFWGIGVGIAGATGYEPGAADTLYARNITVENIHSRNCRQPVHLEKAKNFVVRNCELYPTNSINTASGLLPVGISLAGCTDFTVEGITGEPNNVSTTPMLTTSWGVVAGAYKGPCRNFALRNIKTTGQLRVYTGASDTYTSEVAIENVISGLGSFYKGYASRLDIRGWKSSGLVLQMRHTTGEGVGIMTRNS…	590	14		Colanidase like depolymerase	1-15	16-455	456-590	Hydrolase	------------------	------------------	β-Glcp-(1→4)-α-Fucp	KL108	K1-K82, KL101-KL186	Klebsiella phage KPPK108.1	Lytic	podovirus	Drulisvirus	OK583892.1	Kasimova et al. 2023; this study	https://doi.org/10.1016/j.ijbiomac.2023.125403
KL110/KL116	FKANgp223	-----	tail fiber protein	ATGGCGCAGACGCCCGTAACAAAAACATTAACGGATTTGCCAGTCTATGCCGATACTGGATATGCCGGACATCTACTGTATACGGACAGTAATATTGAATATCGGCTACCATTGACTGACCTTGTTAGGAAAGCTGAACTTAGTTCTATAAGTCCAAAACTAGGTGTTGATTTAGTCTCTGGTTCGAAAAAAGTATTTCGGGTAACTGACTATGGTGCGGTTGCTGACTATGTGCAATCTACCAGAACAAAGGTAACTGACAGCACTAATGCATTTAAGGCAGCTATTTCCGCAGCCCAGAGCGTAAATGGGGTAGTGTATATACCGTCATCTCCCCAGGGTTACGCGTATTACATTAGTCAGACGCTATATCCGGTTATTAGCAGTGGTAGTGGATTG…	MAQTPVTKTLTDLPVYADTGYAGHLLYTDSNIEYRLPLTDLVRKAELSSISPKLGVDLVSGSKKVFRVTDYGAVADYVQSTRTKVTDSTNAFKAAISAAQSVNGVVYIPSSPQGYAYYISQTLYPVISSGSGLWHGATIVGDGLYATSIYCDCGDNPAIHILGTSGWPSNISVSGISLYAHTKYQGIGIKEQGVCIYSIRDVGIYEFDTNLSISNGSAAGIFSEFINHERLWLKDGNTNIKFSRDGGDTSFHGINFNHCVLNNIAGQTGINIGTGCVVYNSDWKQLTLFGASTVNWIINNGSRNGFETLFFEGDGVITNNGSWYTGGTWRIQNGTGSWTDTSTMPFTTETYITPTTPTDTNFSLSGFTSISAPNVPSTSQPYRGLVRLRGNNSEGMGVI…	581	8		Tail fiber like+classical C-domain	1-73	74-468	468-581	------------------	------------------	------------------	------------------	------------------	K1-K82, KL101-KL186	Klebsiella jumbo FKAN	Lytic	myovirus (jumbo)	Slopekvirus	PX315802	this study	-----
KL111	184_43	-----	hypothtical protein	ATGACAAGGTTACCGGAAAGCTCCAGCTGGGAAGAGGAGATTGAATTGATTAGTCGTTCCGAGCGCGTGGCGGGTGGCCTGGACGGTCCGGCAAATCGCCCACTGAAGAGCTTGGCGAGCCGTACGCGCTATCTGAAAGATCAAGCCGACACCGCTGATGAGAGCATCGCCGAGAAGGTGGGCGCGGTGAAGACCTTTGCTGAGGGCGCGACGTTGGAGTCCCCACGTGAGGAGATTCTGTTCGGGTCTTACCGTCTGGTTTGGACCGGCAACTTTCCGAAAACCGTCCTCGCGGGTTCGACCCCGCAGGGTACTGGTGGCATCGGTGCCGGGTGCTGGGCATATACGAGCGATGCGGTCATCCGCCAGAACCTCTCTAGCGGAGAATCTGGCCTGGGT…	MTRLPESSSWEEEIELISRSERVAGGLDGPANRPLKSLASRTRYLKDQADTADESIAEKVGAVKTFAEGATLESPREEILFGSYRLVWTGNFPKTVLAGSTPQGTGGIGAGCWAYTSDAVIRQNLSSGESGLGGTLVNIDNATVRELAENNIFRKMTRADINTMLNTPGAEVDVEYALQVLIDEGHKSILFPHDVKGIYILAGNVTVPAPVTLISFSPCVKPYTITDDSSFLNKGAVIRKAEGADYIFGPGTVPRFYGLLLDGRDSSRPLFNHENQKRGGMLFNCGIYRFLYGIGSYSYTSVQVGMSSICANRDGVYNLIDSRLINCTINANTRNGVYLRNGANNNLFQNIRNEWNGGVGYLSDGSVGNIINGELVDRNGSANFAVLNGGGFLIGDVFS…	639	12		Classical depolymerase - pouf-like	1-173	174-499	500-639	------------------	------------------	------------------	------------------	K1-K82, KL101-KL170	K1-K82, KL101-KL186	Klebsiella prophage B9_PHAGE184	Prophage	-----	-----	-----	Otwinowska et al. 2026; this study	https://doi.org/10.1371/journal.pbio.3003716
KL111	FKANgp232	-----	phage tail protein	ATGTCTACTAAAGTAGTAAAAAAGAAACTCACGGATTTACCCATTTATAGTGGCGTAACAACCAACCTATCAGGTAGTGTGCATTATCGGGAAGGTGGGGTCGACTACCAGCTGCCCGCTGCATCGCTTGTTACTGCCACAAAAACATTTGTTAATGGGTTTACAATTTACTCTAGTAATGAAGAAGTTATCTTTAATGGGCAGCGGCTTACTTGGACCGGCACATACCCAAAAACTGTGGTGGGTGGGAGTACCCCAGACACCACCGGCGGCATCGGTTCTGGTGCTTGGGCGTATAGTGACGATTCGTCCCTACGTACTTATTTGGCCGGAACTACTGGGGCCGCGGGTGTTGGGTTAGGGTTATCGCCAATATCGGAACAAGCCGAAGTTAATTTA…	MSTKVVKKKLTDLPIYSGVTTNLSGSVHYREGGVDYQLPAASLVTATKTFVNGFTIYSSNEEVIFNGQRLTWTGTYPKTVVGGSTPDTTGGIGSGAWAYSDDSSLRTYLAGTTGAAGVGLGLSPISEQAEVNLFRFMTSEDRITMQTSVGAEVPVDYALQACISAGYKSVRFPHQVVGIYTLNGSVTLPSAFTIYGECSKPYTVTGDTSFNNKGTVIRKALSANYLFGAGSVFRIYGCILDGRDNLRPLINNTNQVRGGILHNCGIYRFLYGIGSYAYTSMTVSYSSICANTYGIRNLIDSRIINCTVNANTADGVNQQAGSNNNIFQNVRNEWNGGIGYYFYGSVGNIITGELIDRSGSANVVVLAGGGCIIGDVFSQRPGRTASAGSAYNTHFYVGG…	623	12		Classical depolymerase - pouf-like	1-147	148-479	480-623	------------------	------------------	------------------	------------------	------------------	K1-K82, KL101-KL186	Klebsiella jumbo FKAN	Lytic	myovirus (jumbo)	Slopekvirus	PX315802	this study	-----
KL114	KP24gp307	YP_010298944.1	hypothetical protein	TTAAATTAAGCTTTTCGCAATAACAGTAGGCGGCACATTAGCAATAGCTGCTGCAGTTACTGTCGCGGAT GCGACGATATCGAGAATACCCGCGCCTGTTGTCGCATCAAACCTGACTACACGGTAAGTTCCGGTCGCGC CTGCGATGGAAATAAAAGCACCTTCGTAGAGTCCGTTTGGGTTTTGGAAAGTTACTGACCGACTACCACT GGTGGTGGTTACTGTACCGGATATTGTATCTAACGTTCCCGAAAGTACAACTCTGTATTCGTTCCAGCGA GTCGCACTAGGCACCGTCGTTCGCACGATACTTCCCTGAATGTGGGTACCGCTGATAAGACCGGGGGCGC CAGTTAAGTCAGTTACCGTCTTATCTGGTCCGCGATAACCACCG…	MPKLPDSIGIKISELGDAGVIKENDVVPINAKTDAGVAFTKATKINDLRQTLGFDNAFLSVDAGLDATVSGDVFFVYETVAKLWVLQYQNVSGVANPVLGYDNNQVRLPTSRKITSAALVSEVGGTKIIPLQDKGYLEDVLGYATLEQYGADPSGNTDSSSAVTAAFNSGKVIYQQKPGIYRLDAPVIVPTQGVIFRGAGMSLTEFRINHLGQGIRIGSESVSVTKYRHYFGHFKITRPNYNSYTGTIGPKSLYISNSGDGVIEFVDEANAIGYGIQFDYSKNVTVRNCYVHDHIGGNTVKAGTDGIHFYRTTDITAQNNKVERVGDDAISCGSFDPNYPVNNALISDNKVSNTQAAFKLYTYVQNVIIKNNLVDTSIQSGVYLTNDDNSPNGAYIKNI…	742	14		Colanidase like depolymerase	1-159	160-611	612-742	------------------	------------------	------------------	------------------	------------------	K1-K82, KL101-KL186	Klebsiella jumbo vB_KpM_FBKp24	Lytic	myovirus (jumbo)	Maaswegvirus	NC_061421.1	Ouyang et al. 2022, this study	https://doi.org/10.1038/s41467-022-34972-5
KL121 = KN5	S2-1	BAW85695	tail fiber protein	ATGGCATTTAAATTTAAAGGCTCACTATCAGCGGTTGATGCTACACTTAAAGGTGGTGTGAAATTTGATAATGAAAAATTACCAGATTCTAAAAATATGCCTGAAGGTAAATTCACAATTAATGAAATTGATAATTCAAGTACTACTGATCTTGCTAGTAATACATTAGTGACAAATTTTGGAAAACAAGATAATGTTGCTGGGATGCTATCTTTTAACACAGGTGATTGGGAAAATAATAATTCAGCACCAGTTAAACTTATGATGCGAGTGGTTAATAATAGTAATGATTCTGACTGGGTTACTATATTTGATTCTACTAAAACAACCGTCACATGGAGTTCAATTGCATCAGCCGGACAAACTGTTTTTACTGTTCCTAATTTGGATTTCAAAAAA…	MAFKFKGSLSAVDATLKGGVKFDNEKLPDSKNMPEGKFTINEIDNSSTTDLASNTLVTNFGKQDNVAGMLSFNTGDWENNNSAPVKLMMRVVNNSNDSDWVTIFDSTKTTVTWSSIASAGQTVFTVPNLDFKKAIIYINGILQYPGISYQTFGGTVTFSNSLQAGDNVYIVVGEDSDNTTNTQYISTALDNQTTIILPYEKNSNYLFINGVLQYPNSFTIVNNTITLNSSMQQDDNIFVLSNDKIVPNYTAVAIQDQTDFTITGTIIDPVVYINGVLQYDTHYTISGNTLSFVSKLFAGDEVLVFLDSLNLIDNINTEYNSVIDDVNNSNKINIPYFHFSELQVFINGILQNPDNGAYDLNGTEVTLSSPLQEGDDIHVIVYNSPIQDDNIVTKADLSS…	1193	16		Classical depolymerase - vertical stand	1-679	680-1112	1113-1193	------------------	------------------	------------------	------------------	K1-K82, KN1-KN5	K1-K82, KL101-KL186	Klebsiella phage K64-1	Lytic	myovirus (jumbo)	Alcyoneusvirus	NC_027399.1	Pan et al. 2017; this study	https://doi.org/10.1128/jvi.02457-16
KL121	CDS_0186	-----	hypothetical protein	ATGCCTAAAGTGCCAGATTCTATCGGAATCAAAATTTCTGAACTGGGTGATGCAGGCGTCATTAAAGAGAATGACGTCGTCCCTATTAACGCAAAGACCGATGCGGGCGTCGCGTTTACCAAAGCAACTAAGATCAACGATCTTCGCCAAACTCTGGGCTTTGAGAACGCTTTCTTATCTGTAGATGCTGGACTGGATGCTACGGTGTCGGGTGACGTCTTTTTCGTCTACGAGAGCGCAGCGAAACTGTGGGTGTTGCAATATCAGAATAACAACGGTGTCGCTAATCCTATTTTGGGGTATGATAATAATCAAGTACGTTTACCCACAAGTCGGCAGATAAAAGGTACTGTACTGAATTTTGATTCATTTTACACTAACTTGTCAAACCGCGTGTTT…	MPKVPDSIGIKISELGDAGVIKENDVVPINAKTDAGVAFTKATKINDLRQTLGFENAFLSVDAGLDATVSGDVFFVYESAAKLWVLQYQNNNGVANPILGYDNNQVRLPTSRQIKGTVLNFDSFYTNLSNRVFYSQVKGDGSDETALVQSELTLLAALNAAIGGLKYDMTRRGTVLVTSVVCPTVNTMTFDFTGTIFKVPDGTNTLDTDVFRFNSIKDSVVYGLNIDGNRENIPDITASETKAWIGRCILFRVGDNSKNVVFINTTLKNALYCASQWGKNIQNITFQNFTYDNIGEHVFYISGTGGGNTRDVYWKGITGGSFGVNANAGLSPDGSGGMINHETAFIKSTQTIGPNDNFVIEDGVFNQTVDNGYAYVILINAHCKHIKIRNIHVGGVLDA…	700	16		Classical depolymerase - vertical stand	1-143	183-615	616-700	------------------	------------------	------------------	------------------	------------------	K1-K82, KL101-KL186	Klebsiella jumbo vB_KpnM_KluzKp13	Lytic	myovirus (jumbo)	Maaswegvirus	PZ150664	this study
KL122	0496_72	-----	tail fiber protein	ATGACAGTATCCACTCAAGTTTCTCGTAATGAGTATACTGGCAATGGCGCTACCACGCAATATGACTTTACCTTTCGTATTCTGGACAAAAGTCACCTGCTGGTACAGACCCTGGACACCAGCGAGAGCATCGTGACCCTGACTTTGGGCACTGATTATACTGTTACCGGGGTGAACCGCTATAACGGTGGCAAAGTGGTCTTGACCTCGGCACTGCCAGCTGGTTACAAAATTTCAATCGAGCGTTCTACCCCGGTTACCCAAGAAGCCTCTATCCGTAACCAGGGTGGTTTTTTTCCGGAAATTCACGAAGACGCCCTTGACAAGCTGACCATGCTGGTTCAGCAAGCGTACGGTTGGTGGAGCGGTCTGAGCCTGCGCAAACCGTCTTGGCTGGCG…	MMTVSTQVSRNEYTGNGATTQYDFTFRILDKSHLLVQTLDTSESIVTLTLGTDYTVTGVNRYNGGKVVLTSALPAGYKISIERSTPVTQEASIRNQGGFFPEIHEDALDKLTMLVQQAYGWWSGLSLRKPSWLANYYDALNNRIRNLRDPSQDQDAVTKSYADGLYDGAISHSDAQFERTLRVPESSVGVIPGVAARKNHILAFNSTGNPITVLPESGSAADVLIDLASSEDGLGSYMVNFKRNPLAAAISTAVSVAMALSSLNVSVWEFRDLVTDRPDAEDQNTWDWSPAIQAACKSIGTYLPYTMGTNTRHASATLQFPPGYYRCSEQVLADFSSYSGYVYGRPKVTIAGYGASIGCGVEQDYAWVIKGTLLNLSGLDFITDPTVNYAYGLKLGDEN…	968	10		Tail fiber like+chaperon	1-287	288-818	819-968	------------------	------------------	------------------	------------------	K1-K82, KL101-KL170	K1-K82, KL101-KL186	Klebsiella prophage B4_PHAGE0496	Prophage	-----	-----	-----	Otwinowska et al. 2026; this study	https://doi.org/10.1371/journal.pbio.3003716
KL124 = KN4	KN4dep	BBF66888.1	hypothetical protein	ATGGACCAAGACATTAAAACGATCATTCAGTACCCAGTAGGGGCCACTGAGTTCGATATTCCGTTCGATT ACCTGTCCCGTAAGTTTGTTCGCGTATCGCTGGTGTCCGATGATAACCGCAGACTGCTGAGCAACATCAC CGAGTATCGCTATGTGTCCAAGACCAGAGTGAAGCTCCTTGTGGCGACAGGTGGGTTCGACCGGGTGGAG ATACGTCGGTTCACCTCTGCGTCAGAACGGATTGTAGACTTTAGCGACGGCTCGGTTCTTCGCGCTGCCG ACCTCAATGTCTCTCAGCTCCAGTCTGCACATATCGCCGAGGAGGCACGTGATGTTTCCCTCATGTCTAT GCTCCAAGACGACGCAGGTAACCTTGATGCTAAGGGTCGCAGGA…	MDQDIKTIIQYPVGATEFDIPFDYLSRKFVRVSLVSDDNRRLLSNITEYRYVSKTRVKLLVATGGFDRVEIRRFTSASERIVDFSDGSVLRAADLNVSQLQSAHIAEEARDVSLMSMLQDDAGNLDAKGRRIVNLSDPVADSDAATKGYVDEGLEHTLRFSESTVQPLPPLSLMDGKILAFSGGKPIGILPESGSAADVLVELSKVSGYNLIGKATSFANMRSASGLKVGDVVLLTSYYEGGTTGGGEFLVKAGSAVDDGGHICVPSGSTNIYLERITSEVHLLDYGILTELNGTGARIDMSGKLQSAINRAKSAVMPLVTGIPSENHYIRRGVYIEKGVDITGIKTITGCLSLLVDTRKLVGLVAPGYPDTKWALVNLNAQFNASGIVFGSTIGNQSF…	850	20		Classical depolymerase - short C-domain	1-300	301-807	808-850	------------------	------------------	------------------	------------------	K1-K82, KN1-KN5	K1-K82, KL101-KL186	Klebsiella phage KN4-1	Lytic	podovirus	Przondovirus	LC413195.1	Pan et al. 2019; this study	https://doi.org/10.1111/1751-7915.13370
KL124	CDS_0178	-----	tail protein	ATGTTAAATCGTTTAGTCCAACCGGCTGGTTCCACCGGGGAACTTTTAAGTAAAAAGATAAGAAACCAAATATATGGTTTTTCTGATGAAGATATTTTTATACTTAAAATAGGTGAAACAATTCCTTCGGTTAAGAATGTTGTGTTTTATCACGAGGAAAGTGATCAGTTTTTTCAGTCGTCAGACGCAACGGGTAGTATATCAAGTTTTTCTCTTTCGACCGATAATGTCTTACAGCTAGCAACTAACGTGGGAAGTTTTGCCTTGCCAGCTTTGAAGACTTTACAGGAAATAGATAGCCAACTTCTTATTTCACCATTAGCACTAACGTACGGTATCTCGACTTCTGAAATCGCAATTCTACGACGTGGCATTTCTTTAGACGAAATAACCGTTGCG…	MLNRLVQPAGSTGELLSKKIRNQIYGFSDEDIFILKIGETIPSVKNVVFYHEESDQFFQSSDATGSISSFSLSTDNVLQLATNVGSFALPALKTLQEIDSQLLISPLALTYGISTSEIAILRRGISLDEITVAASDETFRSYYVGSASGNIVGFTETNDGLNLITSNGSYLLPDAKTILSFNGISLNAALFGVHATTEAGFSNFDSTIQLNRAFEFAKANGITKVISPSPIYLSSEYGRFQGPGDDGTVYPGWVNAGTDSIINAETVQTIPYCIKIPGGVSFSAADNQPVAINGPWLVGSSPIDKDQLVCIFQTSGNKYNGTVSSKINVKITGFMVGRIVEGTLVNGEDSVSYWSCGIAEIIEGVERIHYLYVNLNNCIAGIIHGGWWTMRSRTQSWAY…	803	9		aH+tail fiber+ classical domain	1-205	206-604	605-803	------------------	------------------	------------------	------------------	------------------	K1-K82, KL101-KL186	Klebsiella jumbo vB_KpnM_KluzKp13	Lytic	myovirus (jumbo)	Maaswegvirus	PZ150664	this study
KL124 = KN4	S1-2	BAW85692	tail spike protein	ATGACAAATAGTTTAATACAACCGAAAGGTTCAGTTTCTAAAGAAACTAATATACAAAGCATAGCAAGAATTACTGGGTCAAAAATTGAGGAAGTAAAATATTTAGAAGATGGACTAGATATTGCTGGTTTAAAATTTGTATATGATTCCAGTACTGAAACAATTTGGAAACTTAATGGGAATGAAACAGGGATGGTTGATTCTTGGAATATTGTAGATGAATCAACTATTATTATAGTAACTAATATATCATCATATCAAATTAATATTTTAGAACAAATTATTCTTTCTAATGATGATGCTGCTGGTAAAATTGGAACTAGTAACGGGTTATCAGTACAAAAAAATTTGGATAATATTTCAAATAATATAACACTTGATACTGGTGGAGTATTAAAA…	MTNSLIQPKGSVSKETNIQSIARITGSKIEEVKYLEDGLDIAGLKFVYDSSTETIWKLNGNETGMVDSWNIVDESTIIIVTNISSYQINILEQIILSNDDAAGKIGTSNGLSVQKNLDNISNNITLDTGGVLKDALKFITPEMFVINNEKYIHGTTLDAVPYLQAAIDYGKTNNLPVVLSQRYPCITFPQTYELPRDDGTVYPGWITAGTDQNIDPEPIYTMRAAIRLYNDSVIIGTNMQTTGIRGNWSKTSGPYDLNGTIGVFISGDSGKDGYVRYHMHDLNISGFMIGRLCEGISAFSTEDNLQISSCGITGIFQGEDAVERGFIKLWYNIAGDVFGGQWLTRNYAYASTYLPPYPASDIYRAGWNDSSFTEKYHYYGDTSLNFTHTAYSSLDNFFN…	736	9		aH+tail fiber+ classical domain	1-158	159-549	550-736	------------------	------------------	------------------	------------------	K1-K82, KN1-KN5	K1-K82, KL101-KL186	Klebsiella phage K64-1	Lytic	myovirus (jumbo)	Alcyoneusvirus	NC_027399.1	Pan et al. 2017; this study	https://doi.org/10.1128/jvi.02457-16
KL127	319_37	-----	tail spike protein	ATGGCCAATATTACTGAATCCCCATCATGGGAAGAGAATATCAGTTTGATAGAAAGGCGGGAACGTGTTGCCGGAGGACAGGATGGCGCCGCCAACCGTCCGCTAAAATCGCTGGCGAACAGAACGCGATATCTGAAAGAAAAACAGGAAGAAGCTGACGGGATATTATCCGGGAAAGTGGAGGCGGTTAAAACGTTTGCTGAAGGGGCGACACTTGAATCTCCCCGCGATGAAATAATCTATGGCAATTACCGACTCGTATGGACAGGACTTTTTCCAAAGTCAGTCCCCGCAGGCAGCACGCCGAAAGGAACAGGGGGAGTAAAAGCCGGTGCCTGGGCTTACACCTCCGATGCCGTTCTCCGTCTGGACATGGCCTCAGAAGAGGAAGGTCTGGGC…	MANITESPSWEENISLIERRERVAGGQDGAANRPLKSLANRTRYLKEKQEEADGILSGKVEAVKTFAEGATLESPRDEIIYGNYRLVWTGLFPKSVPAGSTPKGTGGVKAGAWAYTSDAVLRLDMASEEEGLGGDLSFVKKGRAPEAAYIKRSVSDMLLDGEAGLRKCFAAVGDGYHDDTAAFNEWWECLMEIAYKRRAYEGDEAAIKFMLQKGPLLTIENGVFIYDGPGLNIGNSDVFVFNVKGESALSTKILLPNDGVYLFDFDNNPVHSRLSDMTIHGGLGAVRYKSKARNASSTHGFERLRLSRYNECGISNNSVDMPYFRVNKCVFYGATDKQTIGVCVSGYSAGGSITESIFSDNRYGIKLAVGDNGAERNGPATPYLIDNNDFYRTGNRGAV…	794	10		Classical depolymerase - double C-domain	1-172	173-575	576-794	------------------	------------------	------------------	------------------	K1-K82, KL101-KL170	K1-K82, KL101-KL186	Klebsiella prophage 319_MASONRIES.7426	Prophage	-----	-----	-----	Otwinowska et al. 2026; this study	https://doi.org/10.1371/journal.pbio.3003716
KL134	KP24gp168	YP_010298805.1	hypothetical protein	ATGAGTGATTTCGGGAATAAGATCAGCGAATTAAATCCGTTGAGCGCAGGAAATATGGCGGGGGAAATTC CGTTAAGTTTAACACTGTCTAGCGGTACTTTGGCAACCAATAAAATCACGTTGAGCCAACTCAGAGATCT TTTTGACTTCGATAGCGCATACAGCAGCGTAGAAGAAGGGATCGCTGCGACGGTAGAAAACCAAATGTTC TACGTTTACGTAGACAATAATAAATTATCGGTCAATGAATACATCCGAACTAGCATTGGTGCGAACGCAG TCATCGGTAAAAGCGGCACTAAGAAAATTATTTATATTCCTGAACTACTGAAGCACGTCAAAGTGCAAGT AGAGAGTTTTACTGCACTGCGGGAGTTTAAACCGTGGTGGGAAG…	MSDFGNKISELNPLSAGNMAGEIPLSLTLSSGTLATNKITLSQLRDLFDFDSAYSSVEEGIAATVENQMFYVYVDNNKLSVNEYIRTSIGANAVIGKSGTKKIIYIPELLKHVKVQVESFTALREFKPWWEGQVVYLKGYYSESTSGSGDFIGHLGTATDDGGVIAAGSGYYWERNDSKNVIDAQWFGVTADGTNKGTEISRALDFISVRGGELKFPNGEINWGTLRKVFNYSATLKPFTLSGNGDSTVFTFDDVPPPTLQTGANWVKESPLISFIGTSGDKFIPKVALKNFSMDYSRQKNKGGTDLTTLSVTHPTPYSLGVWGIYFFYADSPTIENVTLNNIYGDGVIIRKSFEPTVRNCQFYNVSAGNIIARTDGNMASDSNGGAIFFWACVGGLID…	881	20		Classical depolymerase - short C-domain	1-192	193-826	827-881	------------------	------------------	------------------	------------------		K1-K82, KL101-KL186	Klebsiella jumbo vB_KpM_FBKp24	Lytic	myovirus (jumbo)	Maaswegvirus	NC_061421.1	Ouyang et al. 2022, this study	https://doi.org/10.1038/s41467-022-34972-5
KL137	KP24gp306	YP_010298943.1	tail protein	TTATATTTGGGTTATTTCTATCTCGATACCGTAGATATTACCTGCCACTGGGGTATCGGTGTTTTGAGAA GTACCTCGGTAAAGTGCAGGTGGGATAATAATATCAAAACATTGACCGTTATTAGCTGAGAAATATCCTG CCTGCAGACCGCTGAATGTTTGCGCGAATATTGTGTTTGTAGTAAAGCTTGACAGCGCCGATAACGTGGT AGTGTAAACGCTATTATTGACCGTAGTTTCAGCTTTGAGCTTCTCTAGTTCCACTACGGAAGCAACGTAA CTTTGTCCCTGAGTACTGACAATATAAGAACGACTGTTAACGTGGTTAGCGCCATTAACTCTTAATTCGA CTTTAAACGTACTATTGACGGGCAAATTCGAAAATCTTATAATG…	MANNTRKISELSSKGIVPESALLPVAVAGAEKETYRTTLNNLRANLLFENAYETLAEGIAATVKDEIFYVYTDESQFYVAAFTNVNGASATALYKDNTPVIYGTGKMMADGKFGSYTSYVSYLYNNGSANGGETEIALPFDCFDVSEMFLNGGHQFKGLNYTFDRLSNKVKLKGALTAGAFVVFYVRPYPGTPVTPVEPGITDYVNVTWLYNDGAAVGGETSLTPSWTFSTVPAIYINGSKQVLNKHYEVDSTGLKINLSKALKANDVVEVLLGGSRSIITAQVSGTPAEVLLTLGQTTGATKVNTSYGVSLEQVVQGFYGVNSFDDLRNRRPNFEGEKVNLKGYYTGSTSGGGQFIGHIGTGTDDGGTVAAGNGYYWERIREKREINLSEYGVTEGSD…	883	9		Classical depolymerase - spout-like	1-398	399-677	678-883	------------------	------------------	------------------	------------------	------------------	K1-K82, KL101-KL186	Klebsiella jumbo vB_KpM_FBKp24	Lytic	myovirus (jumbo)	Maaswegvirus	NC_061421.1	Ouyang et al. 2022, this study	https://doi.org/10.1038/s41467-022-34972-5
KL143	738_68	-----	tail spike protein	ATGGTAGATCGATACAATACTGGAGACCCACGCCCATCAAATAGCATGAAGAATCTTAGTGATAATGCTCTCGCATTTGATGACTTCGTGAATAGTGATGGTGATAATGCTGTTGACAGATTTGGTAAAGAGTTTCCAACTATAAGCAAGTTAATTAAAAATGTTGATGAAACATTTTCTTCTCAGCTATCAATACAGGAATCTACATTTTCCGAATCTCAAACGGATAAAGAAAACCGCTTTCAGCAGTTCCTGAATACTTCAGGATACGTGTTACTTGGCGATTATCAGGACGGCCCATTCCAGTTTAGTGCCCGTAACCAGTACATTCGTTACGACAACCAGTATTACCGCCTGAATGCTGCTACTGACGTCGGCTTTACGACCACCGGAACCGAT…	MVDRYNTGDPRPSNSMKNLSDNALAFDDFVNSDGDNAVDRFGKEFPTISKLIKNVDETFSSQLSIQESTFSESQTDKENRFQQFLNTSGYVLLGDYQDGPFQFSARNQYIRYDNQYYRLNAATDVGFTTTGTDATSFVNDVTHFVLMDGDTLRQNLGSSEKGLGTYLIGHEDGGVVRDYIHYLTPQSQGAPCDGINDDSTWFNALANSGKKVLVPAGNYVLDCNKINISSSDCEIQFDKNAKVQVINTSGLTGANAEAVVFRISGTSLTTVYNFRISGGQFTFADDRIALVGVLSYVDGVKIDRVKVTGLRLIATNDANNNYTNSTSASRSKRVTATYCIATAATVATHGAAISFRYSDYGTTSNNIIYGYYYGIMFWGGDSNTGSNGGLGNERKCVGL…	742	16		Classical depolymerase - short C-domain	1-193	194-690	691-742	------------------	------------------	------------------	------------------	K1-K82, KL101-KL170	K1-K82, KL101-KL186	Klebsiella prophage 738_JESHUAH.9612	Prophage	-----	-----	-----	Otwinowska et al. 2026; this study	https://doi.org/10.1371/journal.pbio.3003716
KL148	FKANgp220	-----	tail fiber protein	ATGGCACAGACAGTTGCGAAAAAAGGCCTTGCCGCCCTCCCAGATTTAGGGAGTGTTATGGGTGAAAATGGTTATTTCCATTACAACGAAGATGGGGTGGACTATCGTTTTCCCGTAGCACTTTTAAGTCGAATTTCCGTACTTGCCACCGCTACCGGCGCAAAAAGTATTGGACTTGATTTAACGACCGTTTGGAATGTGCTTTCTGGTCGTACTCGAAACTTATTCGAATTCCTAAGCGATGACAAAATCACCGCAGTTTTAGCTGGAGAAGATGTCGACATCACCACGGAACTCCAAGCAGCGATGGATGCTAACTGCGCCATCAAGATACCAAACGGCAGTTATTATGTTACCCAAGGCATCGTCACCTCAGTAAGCTCAAGTCTCATTGGGGAC…	MAQTVAKKGLAALPDLGSVMGENGYFHYNEDGVDYRFPVALLSRISVLATATGAKSIGLDLTTVWNVLSGRTRNLFEFLSDDKITAVLAGEDVDITTELQAAMDANCAIKIPNGSYYVTQGIVTSVSSSLIGDGPRNCVIDNRGIDHLFKFPSGYNRGWKVWCGFKVKSSNQAALKKYAFYFTGSATAGYLDYAASQWFQLIEFDGTGMGGGWYLQDCFRVTIRDCGATAHGNPFYIAGSVVQLTVDNYVNNGDNAPTMDVGSYGAYMVNKTYTDGNGTKTPEGINFTHCKFVRQAIGAQAVGLFINFSKCEFDYCWQYGGYYGGGSQVTFDMCYVGAQTNRPNNFVGFMIPAQATGVAEKVVVHKCTVNMQANNNANAANYTSKGIQVGNSTVNPIAT…	591	14		Classical depolymerase - vertical stand	1-94	95-506	507-591	------------------	------------------	------------------	------------------	------------------	K1-K82, KL101-KL186	Klebsiella jumbo FKAN	Lytic	myovirus (jumbo)	Slopekvirus	PX315802	this study	-----
KL148	CDS_0191	-----	hypothetical protein	ATGTCTAATGAAACGCAGAAAATTAGCGAATTACTCAATACGTCCATCGTTTCAGAGAACACTATTCTTCCCGTAGTTGCTGCTGAAGGTGAGACCAATTCCATTGATATTATCACTTTGCGCTCGGCGTTGTTATTTGATAAGGCGTTTGAGACTAATGAAGCAGGTAATGCGGCAACAAGTAAAAACGATTCTTATTTTGTTTATACCGATGCTACCAAAACAGCCGTATTGGGCTGGATGAACCAGGGCGGGGATTCTTATTCGCCTCTCCTCGATATTAACGGTGCACAAATCCGTTTTATTGCGGGTCAAACTATCCGAGGGCTGGATTATTTCACAAATGGAGTTAACTCATTCGCGGATCTGAGAACATTGACTCCGTTGTATTCTGGGCAG…	MSNETQKISELLNTSIVSENTILPVVAAEGETNSIDIITLRSALLFDKAFETNEAGNAATSKNDSYFVYTDATKTAVLGWMNQGGDSYSPLLDINGAQIRFIAGQTIRGLDYFTNGVNSFADLRTLTPLYSGQRIKLKAWAAGEKTGGGEFIATFGTATDDNGSVAAGNGFYWERDVSNNDITASMFGLKASNTTREFGAAVLAAMKKTQAQGGGVVKVPGGKYVVNSTIALTLTTNLDIELTSGTTITINNAVDVFNITTGNFFFRCTGGVFIVNFAESTGTEALFRITGATTQQSVEIEHVTLLRQASVNMGYFLYCDSANMLVATNNVIAAATYPIWIMSSTVNTSTSLTANAMEPEISRNRIYNARDCITITNKGYYGCEGIVIYANKFVSGGVG…	728	11		Classical depolymerase - double C-domain	1-195	196-560	561-728	------------------	------------------	------------------	------------------	------------------	K1-K82, KL101-KL186	Klebsiella jumbo vB_KpnM_KluzKp13	Lytic	myovirus (jumbo)	Maaswegvirus	PZ150664	this study
KL151	CDS_0185	-----	tail protein	ATGGCCAATAACACAAGAAAAATTTCCGAACTTTCGAGTAAGGGTATTGTTCCAGAATCTGCTCTATTGCCAGTGGCAGTAGCAGGCGCGGAAAATGAAACATACCGCACTACTTTAAATAATCTTCGCGCTAACCTTCTCTTTGAAAACGCTTACGAAACCCTCGCAGAAGGCATTGCGGCCACCGTCAAAGATGAAATCTTCTACGTCTATACCGACGAGAGTCAGTTCTACGTCGCTGCGTTTACTAACGTCAACGGTGCTTCTGCCACGGCTCTTTATAAAGACAATATACCGGTTATCTACGGCACCGGGAAAATGATGGCTGACGGTAAATTCGGCTCCTATACGTCATACGTTAGCTACCTGTATAACAACGGTTCCGCTAACGGCGGCGAA…	MANNTRKISELSSKGIVPESALLPVAVAGAENETYRTTLNNLRANLLFENAYETLAEGIAATVKDEIFYVYTDESQFYVAAFTNVNGASATALYKDNIPVIYGTGKMMADGKFGSYTSYVSYLYNNGSANGGETEIALPFDCFDVSEMFLNGGHQFKGLNYTFDRLSNKVKLKGPLTAGAFVVFYVRPYPGTPVTPVEPGITDYVNVTWLYNDGAAVGGETSLTPPWTFSTVPAIYINGSKQVLNKHYEVDSTGLKINLSKALKANDVVEVLLGGSRSIITAQVSGTPAEILLTLGQTTGATKVNTSYGVSLEQVVQGFYGVNSFDDLRNRRPNFEGEKVNLKGYYSGGTSGGGQFIGHIGTATDDGGTIAAGSGFYWERVFRGNRLHVDWFGADPTGV…	952	11		Classical depolymerase - double C-domain	1-395	396-746	747-952	------------------	------------------	------------------	------------------	------------------	K1-K82, KL101-KL186	Klebsiella jumbo vB_KpnM_KluzKp13	Lytic	myovirus (jumbo)	Maaswegvirus	PZ150664	this study
KL153	FKANgp217	-----	tailspike	ATGGCACAGACAGTTGCGAAAAAAGGCCTTGCCGCCCTCCCAGATTTAGGGAGTGTTATGGGTGAAAATGGTTATTTCCATTACAACGAAGATGGGGTGGACTATCGTTTTCCCGTAGCACTTTTAAGTCGAATTTCCGTACTTGCCACCGCTACCGGCGCAAAAAGTATTGGACTTGATTTAACGACCGTTTGGAATGTGCTTTCTGGTCGTACTCGAAACTTATTCGAATTCCTAAGCGATGACAAAATCACCGCAGTTTTAGCTGGAGAAGATGTCGACATCACCACGGAACTCCAAGCAGCGATGGATGCTAACTGCGCCATCAAGATACCAAACGGCAGTTATTATGTTACCCAAGGCATCGTCACCTCAGTAAGCTCAAGTCTCATTGGGGAC…	MTSRVIAKRLSDLPTYGLGYNTGALLYSEDGSNYQIPMTNFLTASKSFDVGFTITSIKEEIVYGGQRLVWTGVYPKTVPSGSTPDTTGGIGSGAWAYSNDSVLRENLRSSDGVFLSADIVPYVDWNGTQTPLGGYIRVGFLRVSSREELLDAVTYVNTSIKKPTEIRLARDFSPWTAPQTDIDLSWVMLVGEGGLITIDATDIPSAEGNYWIRLFGTSASSINNVGNIYTEKLRDISVRGPGSSSLVDGCLWHSPEGPLGGLATRNFSTESFRTGESIRQNAYIIKHYNRAIKRCTTHIWMPSGYTNYGEAIEYHGSTISTSAGLGVRNDNPDGAIRFFGGSLDYMGRIAVANAGRIEGIGTYIEFNNNSNKLTGIPFETAGAETAAISFTKGGIRGFV…	644	10		Classical depolymerase - pouf-like	1-144	145-466	467-644	------------------	------------------	------------------	------------------	------------------	K1-K82, KL101-KL186	Klebsiella jumbo FKAN	Lytic	myovirus (jumbo)	Slopekvirus	PX315802	this study	-----
KL158	KP24gp309	YP_010298946	hypothetical protein	ATGTCCGATATTTTTTCTCAAAAGATCTCTGAGTTACAGTCCAGTACAGGGCCGAGTGAAAACGCCTATT TCCCTCTTTCTGAAGCCAATAACGACTTCTCAGAGAAGGTGAGTATCACTACCTTAAGGGAAACTATTGG TTTTGAGAATGCTTTCCCTACCGTCGCTATTGCGTTACTGGCGACTAAAGAAAGCGACGTCTTCTTCGTT TATGAGGACGATAAAAAAGAAAACGTTTTGGGTTATGTCAATCAGGGTAACGGGAGTTATTCTGCCTTGA TGACTGACAGTAACACTCAGCTGCGCTATGCTACAAGTAGCTTTGTTGTTAATAGTTTATTCTTTTTGCG GGGCGCGGAGAGTTTCGAAGAACTTAGAACAATTAAGCCATGGT…	MSDIFSQKISELQSSTGPSENAYFPLSEANNDFSEKVSITTLRETIGFENAFPTVAIALLATKESDVFFVYEDDKKENVLGYVNQGNGSYSALMTDSNTQLRYATSSFVVNSLFFLRGAESFEELRTIKPWYEGQRIKLKSYYVNGLTGGGEFVARLTGGVDDGGFIAAGEGYYWERAGDEISLNNYGVYYQDINANGKINFSNAVQSAINRAKNKKLPLITNFPSENHYVKGGIYLESGIDITGIKSIEGALPIIIDSSIFTGLNAIGYPGITWVLLNINGSLGTDGMIFGTSVGNQTLDTIAIRDLNPRSKPLGGQLHTFSGTTINGALCATGFDGPGVYLSNCYDSNIQDIRAIESGNISWWSISIDSYPKDSTSSLDTSNHLVIGSIEPHDCHER…	751	20		Classical depolymerase - short C-domain	1-190	191-713	714-751	------------------	------------------	------------------	------------------	------------------	K1-K82, KL101-KL186	Klebsiella jumbo vB_KpM_FBKp24	Lytic	myovirus (jumbo)	Maaswegvirus	NC_061421.1	Ouyang et al. 2022, this study	https://doi.org/10.1038/s41467-022-34972-5
KL169	P560dep	A0A7S6R611	tail spike protein	ATGGACCAAGACATTAAAACAGTCATTCAGTACCCAGTGGGGGCCACTGAGTTCGACATCCCGTTCGACTACCTTTCCCGCAAGTTCGTCAGAGTGTCACTAGTAGCTGACGACAACCGCAGACTGCTGAGTAATATCACTGAGTACCGCTACGTGTCTAAGACCAGAGTGAAACTCCTTGTGGAAACTACCGGATTCGACCGTGTGGAAATTCGCAGATTCACCTCAGCTTCAGAGCGTGTAGTAGACTTCAGTGATGGCTCGGTTCTCCGTGCAGCCGACCTTAACGTTTCTCAGCTTCAGTCTGCACACATCGCAGAGGAGGCTCGGGATTCTGCGCTTATGGCCATGCCTCAGGATGACGCTGGTAACCTTGATGCTCGCAACCGTAGAATCGTT…	MDQDIKTVIQYPVGATEFDIPFDYLSRKFVRVSLVADDNRRLLSNITEYRYVSKTRVKLLVETTGFDRVEIRRFTSASERVVDFSDGSVLRAADLNVSQLQSAHIAEEARDSALMAMPQDDAGNLDARNRRIVRLAPGIDGTDAINKNQLDTTLGEAGGILSDMKDLEGEIHDYIEKFADDTSVVRGVAWVYNLGSANGGENVITINKPTRTYAVPYIEVNGSRQEVGYHYQFDLNTQSISLVKPLEKGDFLMAMTTESSVPLESMLASAAGASSVGKLGGGTVQDFITNTESKFGSFSVLEDFGPVGTPEDTAATLLSSLSSGKPIVLTRMYSLPMRTFSIPSGTTLIGLGAKTGFKAAGGTELFVNLLEVGGTDVLLSNFAITMDAAGRGSVGSVAC…	802	11	7VUL	Classical depolymerase - vertical stand	1-309	310-656	657-802	------------------	------------------	------------------	------------------	KL1, KL2, KL3, KL5, KL6, KL7, KL10, KL14, KL18, KL19, KL21, KL24, KL25, KL30, KL34, KL47, KL54, KL61, KL64, KL108, KL116, KL117, KL136, KL139, KL149	K1-K82, KL101-KL186	Klebsiella phage P560	Lytic	podovirus	Przondovirus	MT966873.1	Li et al. 2022; this study	https://doi.org/10.1016/j.virs.2022.04.005
KL183 = KN3	KN3dep	BBF66867.1	tail fiber protein	ATGGACCAAGACATTAAAACAGTCATTCAGTACCCAGTAGGGGCCACTGAGTTCGACATCCCGTTCGACTACCTGTCCCGTAAGTTTGTCCGTGTGTCGCTGGTGTCAGACGACAACCGCAGACTGCTGAGCAATATCACTGAGTACCGCTACGTGTCTAAGACCAGAGTGAAGCTCCTTGTGGAAACTACAGGGTTCGACCGTGTGGAAATCCGCAGGTTCACTTCGGCGTCTGAGCGGATTGTTGACTTCAGTGATGGCTCGGTGCTCCGCGCTAACGACCTTAACGTGTCTCAGCTACAGTCCGCCCATATCGCAGAGGAGGCGCGAGATTCCGCACTGATGGCAATGCCTCAGGATGACGCAGGCAACCTCGACGCTCGCAACCGTAGAATCGTG…	MDQDIKTVIQYPVGATEFDIPFDYLSRKFVRVSLVSDDNRRLLSNITEYRYVSKTRVKLLVETTGFDRVEIRRFTSASERIVDFSDGSVLRANDLNVSQLQSAHIAEEARDSALMAMPQDDAGNLDARNRRIVRLAPGIDGTDAINKDQLDTTLGEAGGILSEIIEVKGDFYEYLEKFAEDTSMIRGVVWVYNAGSAVGGETVVKVEKPTTVYSVPYLEINGSRQEIGYHYDFDPATQELTLAKPLVAGDFLMAMTTESYLPIESLLASPVGAEAIGTKSGKTIQRILDESPRYFTPEMFGAKGDGLTNDTKALQDAVDAAMSSGGGKVILKGNTTYLFDHLLVAREKSPQSRFEARLIIEGSGGSVLKHTGSITEAAHAFWVRGVLGTGSLADIYMRD…	792	14		Classical depolymerase - pouf-like	1-309	310-705	706-792	------------------	------------------	------------------	------------------	K1-K82, KN1-KN5	K1-K82, KL101-KL186	Klebsiella phage KN3-1	Lytic	podovirus	Przondovirus	LC413194.1	Pan et al. 2019; this study	https://doi.org/10.1111/1751-7915.13370
KL101-KL170, with some exceptions KL104, KL106, KL110, KL115, KL117, KL121, KL126, KL128, KL129, KL135, KL136, KL138, KL145, KL147-KL152, KL155-KL157, KL159-KL162, KL164, KL165
KL101-KL186, with some exceptions KL106, KL129, KL147,KL150, KL152, KL154, KL156, KL157, KL159, KL160, KL162, KL171, KL172, KL175, KL176, KL179, KL180, KL182, KL185
