# Supplementary material for: DepoCatalog: mapping diversity of 129 recombinantly produced Klebsiella phage depolymerases
Source: Nat Commun. 2026 May 22;17:6724. doi: 10.1038/s41467-026-73570-7 (PMC13385381; doi:10.1038/s41467-026-73570-7)
Supplement: Supplementary file 6 — Supplementary Dataset 4 [file 41467_2026_73570_MOESM6_ESM.xlsx]

## Sheet: confidence_scores_summary
Protein	pTM	ipTM	Mean_PAE	Median_PAE	Mean_pLDDT_total	Mean_pLDDT_N-domain	Mean_pLDDT_Central_domain	Mean_pLDDT_C-domain
S2-4	0.73	0.73	17.92	15.7	87.01	72.71	95.77	94.36
GBH001_056	0.9	0.87	7.98	7.1	92.21	84.35	94.35	88.6
K1-ORF34	0.89	0.87	8	7.1	94.06	85.18	95.61	93.41
gp47	0.88	0.85	8.54	7.7	93.32	85.62	95.53	88.29
KLEO1gp03	0.8	0.74	10.84	10.9	91.63	84.01	93.46	88.5
Kpv71_52	0.74	0.66	12.17	13	92.36	85.61	93.8	90.45
gp09	0.9	0.88	8.29	7	93.18	81.48	94.86	94.56
B1dep	0.79	0.78	15.25	9.3	89.52	75.54	96.1	94.55
DpK2	0.71	0.69	19.85	20.7	80	76.65	90.37	66.71
Depo32	0.79	0.79	15.02	9	89.78	75.86	96.25	94.89
BMacgp22	0.79	0.79	15.14	9.2	89.86	77.49	96.13	94.45
gp81	0.79	0.78	15.18	9.5	89.58	77.55	95.95	94.33
NPatgp22	0.76	0.76	16.39	10.4	88.42	76.41	95.79	95.62
K2-ORF16	0.82	0.82	12.89	7.1	90.79	74.53	97.11	97.41
KP24gp196	0.92	0.92	7.61	6.3	94.11	87.42	96.58	96.72
Kpv74_56	0.92	0.91	8.04	6.1	92.38	83.62	93.38	95.72
Dep1979	0.93	0.92	7.27	5.4	93.78	85.04	95.59	95.59
GBH038_054	0.92	0.91	8.04	6	92.2	83.95	93.77	94.15
K2-2	0.93	0.92	7.6	5.9	93.08	84.91	94.92	94.5
KLEO13gp09	0.94	0.93	7	5	93.16	71.36	94.5	97.03
KP32gp37	0.65	0.63	20.65	22.6	83.16	75.12	93.56	80.99
CDS_0187	0.86	0.86	10.82	9.6	90.06	89.11	95.07	85.55
0391_03	0.8	0.8	14.11	8	89.81	77.61	96.09	95.88
dep1011	0.81	0.8	14.26	7.7	90.69	72.34	97.06	96.91
K5-4_ORF38	0.94	0.93	7.2	5.4	94.07	70.73	96.15	94.7
CDS_0189	0.91	0.9	8.93	7.4	93.42	89.05	94.69	NaN
K7dep	0.56	0.55	24.93	29.2	77.43	77.33	87.04	69.08
K5-4_ORF37	0.66	0.65	20.09	25.8	80.71	64.97	92.16	87.16
FKANgp229	0.86	0.85	11.53	9.7	86.37	71.71	91.54	78.51
KLEO25gp59	0.73	0.71	16.14	17.3	80.17	77.24	87.74	68.53
K11gp17	0.73	0.72	18.14	16.7	87.48	78.07	93.8	95.08
S1-1	0.91	0.9	8.8	6.4	94.9	89.29	97.26	96.55
0574_17	0.9	0.89	10.54	8.1	90.2	83.59	92.41	87.19
KLEO26gp185	0.92	0.92	8.46	7	92.89	83.6	93.96	97.22
KP24gp304	0.85	0.84	13.06	9.5	86.14	78.58	86.15	92.61
Kl-dep	0.73	0.72	17.43	15.8	83.86	76.42	87.26	87.09
K20dep	0.85	0.84	11.83	7.4	91.17	76.27	93.08	96.54
S1-3	0.87	0.86	10.08	6.8	92.2	73.61	95.85	95.57
KP32gp38	0.89	0.88	9.21	6.2	92.58	74.92	97.65	88.32
RBP2	0.94	0.94	5.64	4.3	96.57	75.63	98.05	98.17
KLEO13gp10	0.68	0.67	19.1	22.4	85.91	73.58	94.8	93.17
1409_59	0.7	0.7	18.92	21.5	85.54	75.89	92.2	90.94
1441_47	0.83	0.83	13.09	8.2	89.47	75.67	94.98	93.68
1248_57	0.83	0.82	13.44	8	89.1	75.31	94.39	94.1
DepS8	0.93	0.93	7.25	5.3	94.38	83.03	96.68	95.19
Dep622	0.94	0.94	5.91	4.5	95.28	90.94	95.77	95.93
KP24gp300	0.91	0.9	8.07	6.1	94.76	85.4	98.12	96.39
S2-2	0.91	0.91	7.81	6.3	95.07	86.49	97.92	96.02
CDS_0182	0.9	0.89	9.91	7.3	85.87	77.85	90.66	83.43
K27dep	0.75	0.75	18.84	22	84.55	71.66	92	78.79
gp12	0.78	0.77	17.18	15.6	87.11	79.98	91.05	84.01
1251_37	0.87	0.87	10.47	7	92.28	85.96	95.41	95.4
FKANgp225	0.91	0.9	8.73	5.7	90.3	77.91	96.65	91.54
K5-2_ORF37	0.65	0.64	20.48	23.2	81.88	69.24	90.03	86.84
S2-6	0.73	0.72	17.53	18.3	84.53	77.81	88.37	88.03
Dop5	0.59	0.57	22.36	25.5	79.97	73.12	86.85	78.97
K11gp0043	0.93	0.93	7.03	5.4	94.27	70.28	96.38	95.8
KLEO26gp187	0.91	0.9	8.72	6.8	93.37	81.32	96.48	95.67
914_77	0.92	0.91	6.99	5.3	94.46	60.26	97.12	96.9
KP24gp301	0.7	0.69	19.57	20.2	81.76	70.48	92.39	78.93
S2-3	0.83	0.82	13.09	11.2	87.33	78.09	91.4	86.75
KLEO26gp181	0.65	0.64	21.75	26.3	83.71	75.89	91.85	88
CDS_0180	0.68	0.68	20.19	21.3	79.93	67.81	90.83	77.59
617_77	0.79	0.78	17.47	16.9	84.54	77.39	89.83	77.83
FKANgp227	0.74	0.74	16.59	16	84.21	68.43	95.78	78.01
KP24gp308	0.83	0.82	13.43	12.8	85.93	82.46	91.53	79.04
248_38	0.87	0.86	10.55	7.5	92.62	82.68	96.35	95.52
Dep42	0.68	0.66	19.55	23.6	85.92	72.09	94.14	93.78
Dpo42	0.67	0.66	19.74	24	85.18	70.65	94.27	94
KLEO27gp5	0.68	0.67	19.54	23.6	86	72.18	94.96	94.54
Dpo43	0.93	0.93	6.89	5.4	94.55	72.03	96.8	89.47
KLEO27gp6	0.93	0.92	6.85	5.5	94.83	71.02	96.66	94.56
GBH019_279	0.91	0.9	8.95	7.4	93.14	86.26	94.45	94.2
434_33	0.59	0.55	21.62	25.3	81.63	80.19	85.7	75.09
gp531	0.66	0.65	20.9	26.6	83.79	73.37	93.37	89.28
CDS_0179	0.8	0.78	13.04	11.5	86.22	78.24	89.96	83.67
Dep_Y	0.8	0.79	14.28	10.2	88.35	73.96	95.49	91.16
Dep_Z	0.7	0.69	18.71	19.6	85.44	76.76	92.04	87.95
Dep_C	0.78	0.77	15.51	11.4	87.92	74.32	95.06	89.95
K56dep	0.92	0.92	7.99	6.4	92.8	82.76	95.47	93.53
Dep_kpv767	0.68	0.67	19.46	22	86.26	72.22	94.03	95.67
Dep_kpv79	0.82	0.81	13.41	8.3	90.17	73.78	95.83	95.55
gp157	0.91	0.9	7.59	5.3	93.69	71.23	97.36	97.99
Dep_ZX1	0.92	0.92	7.24	5.2	94.56	80.73	96.8	95.46
KLEO7gp25	0.88	0.86	8.45	7.1	92.92	66.92	94.24	96.98
CDS_0060	0.93	0.92	7.26	5.9	96.07	91.66	97.71	97.55
1723_59	0.73	0.72	18.29	16.9	86.8	78.76	92.37	91.99
1724_71	0.8	0.8	14.77	9	89.03	75.88	95.88	94.24
KP24gp310	0.9	0.9	9.12	7.2	91.93	85.69	93.54	96.05
0367_12	0.7	0.69	18.65	17.3	86.51	77.58	91.52	86.37
0391_11	0.72	0.7	18.28	16	87.17	79.81	92.01	81.94
K62-Dpo30	0.77	0.76	15.62	9.3	89.44	73.35	96.89	94.84
914_74	0.82	0.8	13.26	8.4	90.66	76.19	96.49	94.22
KP36gp50	0.76	0.75	16.57	12.8	87.22	74.55	94.28	89.81
KP34gp57	0.93	0.93	6.15	5.2	96.32	82.87	97.53	96.34
P510dep	0.83	0.83	13.94	9.9	90.27	80.99	94.22	92.07
K64-ORF41	0.84	0.83	13.49	9.6	90.59	80.48	94.68	93.85
KLEO28gp32	0.83	0.82	13.79	9.5	90.74	79.31	95.29	94.87
S2-5	0.81	0.8	14.72	9	90.21	78.57	95.56	88.6
1091_44	0.75	0.74	16.86	12.4	86.89	79.63	89.42	92.87
KP24gp303	0.94	0.93	7.07	5.4	93.14	85.78	93.36	96.14
CDS_0184	0.9	0.89	9.85	7.1	90.54	80.37	92.84	95.15
CDS_0190_1	0.9	0.9	9.03	6.7	92.41	85.92	96.68	81.31
KN1dep	0.66	0.64	19.71	18.9	84.34	79.08	90.49	79.08
Dp42	0.65	0.63	20.08	20.2	82.84	76.93	90.46	75.54
ORF96	0.71	0.7	20.67	24.7	78.93	75.71	83.92	68.15
KN3dep	0.7	0.69	18.85	22.1	85.52	73.02	93.62	93.01
KN4dep	0.75	0.75	16.5	12.1	88.7	79.71	93.92	89.94
S1-2	0.89	0.89	8.92	7.4	94.68	87.46	96.83	96.26
S2-1	0.54	0.52	25.61	31.2	79.43	72.63	88.72	86.84
Dep108.2	0.92	0.91	7.2	5.8	94.53	38.99	96.43	94.5
Dep108.1	0.92	0.91	6.53	5.3	94.84	32.96	96.21	97.24
184_43	0.9	0.89	8.25	6.7	94.24	89.86	95.91	95.76
FKANgp232	0.9	0.9	8.47	5.8	93.11	79.98	97.46	96.47
KP24gp307	0.89	0.87	10.46	8.5	90.66	83.18	93.19	90.97
FKANgp223	0.9	0.89	8.96	6.8	92.01	69.38	94.95	96.35
CDS_0186	0.89	0.88	9.89	8	91.9	84.75	94.3	94.99
0496_72	0.7	0.68	19.31	18.5	85.19	77.46	88.67	87.63
CDS_0178	0.71	0.68	17.63	17.4	84.32	77.55	87.29	85.33
319_37	0.91	0.91	8.11	6.4	94.56	87.68	96.81	95.82
KP24gp168	0.93	0.92	8.42	7	93.65	90.25	94.67	93.77
KP24gp306	0.71	0.7	19.48	24.8	84.17	75.96	93.2	87.78
738_68	0.82	0.82	13.33	7	90.51	71.97	97.01	97.16
CDS_0191	0.9	0.9	8.96	7.1	92.55	85.02	96.17	93.43
CDS_0185	0.59	0.56	23.18	27	78.23	70.72	85.47	80.27
FKANgp217	0.9	0.9	8.78	6.8	92.48	78.39	96.51	96.58
KP24gp309	0.91	0.9	8.09	6.8	94.9	89.32	96.9	95.33
P560dep	0.68	0.67	19.56	23.1	85.69	72.55	94.35	92.91
FKANgp220	0.88	0.87	9.82	6.4	89.18	49.68	96.78	96.05
