# Supplementary material for: DepoCatalog: mapping diversity of 129 recombinantly produced Klebsiella phage depolymerases
Source: Nat Commun. 2026 May 22;17:6724. doi: 10.1038/s41467-026-73570-7 (PMC13385381; doi:10.1038/s41467-026-73570-7)
Supplement: Supplementary file 7 — Supplementary Dataset 5 [file 41467_2026_73570_MOESM7_ESM.xlsx]

## Sheet: Expression details
K-type target	Depolymerase	Vector	His-Tag position	Forward primer	Reverse primer	Expression strain	Expression temperature	IPTG concetration	Antibiotic
K3/KL110/KL116/KL117	KP32gp37	pEXP5-NT/TOPO	N-terminus	ATGGACCAAGATATTAAAACAATCATTCAGTAC	TTATTTGTAGGTCAGGCCGAGCTTACG	E. coli BL21 (DE3)STAR	20°C	0.2mM	ampicillin
K21/KL163	KP32gp38	pEXP5-CT/TOPO	C-terminus	ATGTTAGACAATTTCAATCAGCCG	TGATACGAATGCCCTTACTCGG	E. coli BL21 (DE3)STAR	20°C	0.2mM	ampicillin
K31	K11gp0043	pEXP5-CT/TOPO	C-terminus	ATGCTGAATGATTTAAACCAACCAC	GTTAAGGAACAGCCTAACCGTAAC	E. coli BL21 (DE3)STAR	20°C	0.2mM	ampicillin
K63	KP34gp57	pEXP5-CT/TOPO	C-terminus	ATGGCACTCACTAAACTAGTAGATGCAGG	ACCAGTGAGTTCAGATGGAGCAAAGCAGC	E. coli BL21 (DE3)STAR	20°C	0.2mM	ampicillin
K63	KP36gp50	pEXP5-CT/TOPO	C-terminus	ATGGCACTATACAGAGAAGGCAAAG	TGCCGTCAAATCTTCTAACTGAAG	E. coli BL21 (DE3)STAR	20°C	0.2mM	ampicillin
K64/KL178	1091_44	Champion™ pET101	C-terminus	CACCATGTCGGTACCTAACCAG	CTGGTAGCCGATAGTCGGATGC	E. coli BL21 (DE3)STAR	18°C	1 mM	ampicillin
K23	1248_57	Champion™ pET101	C-terminus	CACCATGAGCACATATAAAACGAAAAAT	GACTCCTGCTACCCGTGAAAC	E. coli BL21 (DE3)STAR	18°C	1 mM	ampicillin
K28	1251_37	Champion™ pET101	C-terminus	CACCATGACCAGACTGCCAG	ATCTATGGCTTCAATCTCTATAGATATGG	E. coli BL21 (DE3)STAR	18°C	1 mM	ampicillin
K23	1409_59	Champion™ pET101	C-terminus	CACCATGATGGTCGAGAACGAC	GACTCCTGCTACCCGTGAAACT	E. coli BL21 (DE3)STAR	18°C	1 mM	ampicillin
K23	1441_47	Champion™ pET101	C-terminus	CACCATGAGCACATATAAAACGAAAAAT	GACTCCTGCTACCCGTGAAAC	E. coli BL21 (DE3)STAR	18°C	1 mM	ampicillin
K60	1723_59	Champion™ pET101	C-terminus	CACCATGATGATCGAGAACGACACT	GCTCCCCAGCAGTCGATGACT	E. coli BL21 (DE3)STAR	18°C	1 mM	ampicillin
K60	1724_71	Champion™ pET101	C-terminus	CACCATGAGTGAATACGATACCGG	ATCGCTCAATAATCTATGACTTGTCACTG	E. coli BL21 (DE3)STAR	18°C	1 mM	ampicillin
K46	248_38	Champion™ pET101	C-terminus	CACCATGACCAGACTGCCAGAAT	ACTGATACCTGAATCGAAACGAATTGC	E. coli BL21 (DE3)STAR	18°C	1 mM	ampicillin
K127	319_37	Champion™ pET101	C-terminus	CACCATGGCCAATATTACTGAATCC	CACTACCGGGTTTGCGCTGATG	E. coli BL21 (DE3)STAR	18°C	1 mM	ampicillin
K52	434_33	Champion™ pET101	C-terminus	CACCATGACCAGAATTCCAGAATCCT	TTTTGCTTCTAAGGCAGATAATCTTTTTTCA	E. coli BL21 (DE3)STAR	18°C	1 mM	ampicillin
K38	617_77	Champion™ pET101	C-terminus	CACCATGAGCACATATAAAACCGGC	CTTCTGCAACAGCAAAAGTGCCG	E. coli BL21 (DE3)STAR	18°C	1 mM	ampicillin
KL143	738_68	Champion™ pET101	C-terminus	CACCATGGTAGATCGATACAATACTG	AGAGATTGGTATATTCGCAGTAACTGC	E. coli BL21 (DE3)STAR	18°C	1 mM	ampicillin
K62	914_74	Champion™ pET101	C-terminus	CACCATGAGCACATATAAAACGAAAAATCCT	ATGCGCCGGGCGCAGACGT	E. coli BL21 (DE3)STAR	18°C	1 mM	ampicillin
K32	914_77	Champion™ pET101	C-terminus	CACCATGTCTATGACGACAATTGGTA	TGCAATTTTTAACCATAAGCCCCATGTTG	E. coli BL21 (DE3)STAR	18°C	1 mM	ampicillin
K1	gp09	Champion™ pET101	C-terminus	CACCATGGCTTTAACAAGGCTTAC	GAGGAATATCTCCCACATAACTTGTG	E. coli BL21 (DE3)	18°C	1 mM	ampicillin
K57/K68	gp157	Champion™ pET101	C-terminus	CACCATGCTACAGAGTGTTAAAATTTC	ATCACCCAAATAAGTCAACTTGATTTC	E. coli BL21 (DE3)	18°C	1 mM	ampicillin
K1	gp47	Champion™ pET101	C-terminus	CACCATGGCATTAATTAGATTAGTAGC	GAGATACACCTCCCAGGCTAC	E. coli BL21 (DE3)	18°C	1 mM	ampicillin
K39	FKANgp227	Champion™ pET101	C-terminus	CACCATGGCAACGTTGCCG	AACGTAGCTTACCAAACTGACTATC	E. coli BL21 (DE3)STAR	18°C	1 mM	ampicillin
K9/KL184	FKANgp229	Champion™ pET101	C-terminus	CACCATGGTCGCACGTGCA	TTGTAAACGAGTCTCCCCGATTATTG	E. coli BL21 (DE3)STAR	18°C	1 mM	ampicillin
K134	KP24gp168	Champion™ pET101	C-terminus	CACCATGAGTGATTTCGGGAATAAGATC­	AGCAGTAATACTACCAAATGTTTTCCATCCTTG	E. coli BL21 (DE3)STAR	18°C	1 mM	ampicillin
K2/K13	KP24gp196	Champion™ pET101	C-terminus	CACCATGAGTACCAACTTTATATTCATG	AAACATATTGAAAAGAACCGAATCAAAGTC	E. coli BL21 (DE3)STAR	18°C	1 mM	ampicillin
K25	KP24gp300	Champion™ pET101	C-terminus	CACCATGTTAGATCGTTTAGTACAACCTTC	AGAAAGGTATGCGTAAATCTGGCGATTTTTAG	E. coli BL21 (DE3)STAR	18°C	1 mM	ampicillin
K35	KP24gp301	Champion™ pET101	N-terminus	CACCATGGATAAGTCTAGTTTAAAAATTAC	ACTATTCCCACCAATCAGAAGATC	E. coli BL21 (DE3)STAR	18°C	1 mM	ampicillin
K64/KL178	KP24gp303	Champion™ pET101	C-terminus	CACCATGCTTACTGATTTCAATAAGCCAC	CAAATACCCTAAAGTCGGATGTTGATC	E. coli BL21 (DE3)STAR	18°C	1 mM	ampicillin
K114	KP24gp307	Champion™ pET101	C-terminus	CACCATGCCTAAATTGCCAGATTC	AATTAAGCTTTTCGCAATAACAGTAG	E. coli BL21 (DE3)STAR	18°C	1 mM	ampicillin
K46/KL146	KP24gp308	Champion™ pET101	C-terminus	CACCATGGCCAGTGAGATCTATGTAAAG	CCAGGTAGTCAATGCTGACCGCAC	E. coli BL21 (DE3)STAR	18°C	1 mM	ampicillin
K158	KP24gp309	Champion™ pET101	C-terminus	CACCATGTCCGATATTTTTTCTCAAAAGATC	TGCAGTTATATTTATCATTTTCCAACCCCCAG	E. coli BL21 (DE3)STAR	18°C	1 mM	ampicillin
K2/K13	gp81	pET-19b	N-terminus	vector provided by GeneUniversal	vector provided by GeneUniversal	E. coli BL21 (DE3)	18°C	1 mM	ampicillin
KL148	FKANgp220	pET-19b	N-terminus	vector provided by GeneUniversal	vector provided by GeneUniversal	E. coli BL21 (DE3)STAR	18°C	1 mM	ampicillin
KL153	FKANgp217	pET-19b	N-terminus	vector provided by GeneUniversal	vector provided by GeneUniversal	E. coli BL21 (DE3)STAR	18°C	1 mM	ampicillin
KL110/K116	FKANgp223	pET-19b	N-terminus	vector provided by GeneUniversal	vector provided by GeneUniversal	E. coli BL21 (DE3)STAR	18°C	1 mM	ampicillin
K28	FKANgp225	pET-19b	N-terminus	vector provided by GeneUniversal	vector provided by GeneUniversal	E. coli BL21 (DE3)STAR	18°C	1 mM	ampicillin
KL111	FKANgp232	pET-19b	N-terminus	vector provided by GeneUniversal	vector provided by GeneUniversal	E. coli BL21 (DE3)STAR	18°C	1 mM	ampicillin
K1	KLEO1gp03	pET-19b	N-terminus	vector provided by GeneUniversal	vector provided by GeneUniversal	E. coli BL21 (DE3)	18°C	1 mM	ampicillin
K2/K13	KLEO13gp09	pET-19b	N-terminus	vector provided by GeneUniversal	vector provided by GeneUniversal	E. coli BL21 (DE3)	18°C	1 mM	ampicillin
K22/K37/KL111	KLEO13gp10	pET-19b	N-terminus	vector provided by GeneUniversal	vector provided by GeneUniversal	E. coli BL21 (DE3)	18°C	1 mM	ampicillin
K57/K68	KLEO7gp25	pET-19b	N-terminus	vector provided by GeneUniversal	vector provided by GeneUniversal	E. coli BL21 (DE3)	18°C	1 mM	ampicillin
K19	KP24gp304	pET-19b	N-terminus	vector provided by GeneUniversal	vector provided by GeneUniversal	E. coli BL21 (DE3)STAR	18°C	1 mM	ampicillin
K137	KP24gp306	pET-19b	N-terminus	vector provided by GeneUniversal	vector provided by GeneUniversal	E. coli BL21 (DE3)STAR	18°C	1 mM	ampicillin
K61	KP24gp310	pET-19b	N-terminus	vector provided by GeneUniversal	vector provided by GeneUniversal	E. coli BL21 (DE3)STAR	18°C	1 mM	ampicillin
K27	gp12	pET-19b	N-terminus	vector provided by GeneUniversal	vector provided by GeneUniversal	E. coli BL21 (DE3)	18°C	1 mM	ampicillin
K62	0367_12	pET30a	N-terminus	protein provided by GenScript	protein provided by GenScript	E. coli BL21 (DE3)STAR	16°C	0.5 mM	kanamycin
K62	0391_11	pET30a	N-terminus	protein provided by GenScript	protein provided by GenScript	E. coli BL21 (DE3)STAR	16°C	0.5 mM	kanamycin
KL122	0496_72	pET30a	N-terminus	protein provided by GenScript	protein provided by GenScript	E. coli BL21 (DE3)STAR	16°C	0.5 mM	kanamycin
KL14	0574_17	pET30a	N-terminus	protein provided by GenScript	protein provided by GenScript	E. coli BL21 (DE3)STAR	16°C	0.5 mM	kanamycin
KL111	184_43	pET30a	N-terminus	protein provided by GenScript	protein provided by GenScript	E. coli BL21 (DE3)STAR	16°C	0.5 mM	kanamycin
K3	391_03	pET30a	N-terminus	protein provided by GenScript	protein provided by GenScript	E. coli BL21 (DE3)STAR	16°C	0.5 mM	kanamycin
K10	KLEO25gp59	pET30a	N-terminus	plasmid provided by GenScript	vector provided by GenScript	E. coli BL21 (DE3)STAR	16°C	0.5 mM	kanamycin
K31	KLEO26gp187	pET30a	N-terminus	plasmid provided by GenScript	vector provided by GenScript	E. coli BL21 (DE3)STAR	16°C	0.5 mM	kanamycin
K14	KLEO26gp185	pET30a	N-terminus	plasmid provided by GenScript	vector provided by GenScript	E. coli BL21 (DE3)STAR	16°C	0.5 mM	kanamycin
K35	KLEO26gp181	pET30a	N-terminus	plasmid provided by GenScript	vector provided by GenScript	E. coli BL21 (DE3)STAR	16°C	0.5 mM	kanamycin
K47.1	KLEO27gp5	pET30a	N-terminus	plasmid provided by GenScript	vector provided by GenScript	E. coli BL21 (DE3)STAR	16°C	0.5 mM	kanamycin
K47.2	KLEO27gp6	pET30a	N-terminus	plasmid provided by GenScript	vector provided by GenScript	E. coli BL21 (DE3)STAR	16°C	0.5 mM	kanamycin
K64/KL178	KLEO28gp32	pET30a	N-terminus	plasmid provided by GenScript	vector provided by GenScript	E. coli BL21 (DE3)STAR	16°C	0.5 mM	kanamycin
K11	K11gp17	pET30a	N-terminus	plasmid provided by GenScript	vector provided by GenScript	E. coli BL21 (DE3)STAR	16°C	0.5 mM	kanamycin
K57/K68	CDS_0060	pET30a	N-terminus	plasmid provided by GenScript	vector provided by GenScript	E. coli BL21 (DE3)STAR	16°C	0.5 mM	kanamycin
KL124	CDS_0178	pET30a	N-terminus	plasmid provided by GenScript	vector provided by GenScript	E. coli BL21 (DE3)STAR	16°C	0.5 mM	kanamycin
K54	CDS_0179	pET30a	N-terminus	plasmid provided by GenScript	vector provided by GenScript	E. coli BL21 (DE3)STAR	16°C	0.5 mM	kanamycin
K35	CDS_0180	pET30a	N-terminus	plasmid provided by GenScript	vector provided by GenScript	E. coli BL21 (DE3)STAR	16°C	0.5 mM	kanamycin
K3/K26/KL173	CDS_0182	pET30a	N-terminus	plasmid provided by GenScript	vector provided by GenScript	E. coli BL21 (DE3)STAR	16°C	0.5 mM	kanamycin
K64/KL178	CDS_0184	pET30a	N-terminus	plasmid provided by GenScript	vector provided by GenScript	E. coli BL21 (DE3)STAR	16°C	0.5 mM	kanamycin
KL151	CDS_0185	pET30a	N-terminus	plasmid provided by GenScript	vector provided by GenScript	E. coli BL21 (DE3)STAR	16°C	0.5 mM	kanamycin
KL121	CDS_0186	pET30a	N-terminus	plasmid provided by GenScript	vector provided by GenScript	E. coli BL21 (DE3)STAR	16°C	0.5 mM	kanamycin
K3/KL116	CDS_0187	pET30a	N-terminus	plasmid provided by GenScript	vector provided by GenScript	E. coli BL21 (DE3)STAR	16°C	0.5 mM	kanamycin
K6	CDS_0189	pET30a	N-terminus	plasmid provided by GenScript	vector provided by GenScript	E. coli BL21 (DE3)STAR	16°C	0.5 mM	kanamycin
K74/K80	CDS_0190_1	pET30a	N-terminus	plasmid provided by GenScript	vector provided by GenScript	E. coli BL21 (DE3)STAR	16°C	0.5 mM	kanamycin
KL148	CDS_0191	pET30a	N-terminus	plasmid provided by GenScript	vector provided by GenScript	E. coli BL21 (DE3)STAR	16°C	0.5 mM	kanamycin
K5	dep1011	pET30a	N-terminus	plasmid provided by GenScript	vector provided by GenScript	E. coli BL21 (DE3)STAR	16°C	0.5 mM	kanamycin
K7	K7dep	pET30a	N-terminus	plasmid provided by GenScript	vector provided by GenScript	E. coli BL21 (DE3)STAR	16°C	0.5 mM	kanamycin
K8	K5-4 ORF37	pET30a	N-terminus	plasmid provided by GenScript	vector provided by GenScript	E. coli BL21 (DE3)STAR	16°C	0.5 mM	kanamycin
K20	Kl-dep	pET30a	N-terminus	plasmid provided by GenScript	vector provided by GenScript	E. coli BL21 (DE3)STAR	16°C	0.5 mM	kanamycin
K20/KL132	K20dep	pET30a	N-terminus	plasmid provided by GenScript	vector provided by GenScript	E. coli BL21 (DE3)STAR	16°C	0.5 mM	kanamycin
K30/K69	K5-2 ORF37	pET30a	N-terminus	plasmid provided by GenScript	vector provided by GenScript	E. coli BL21 (DE3)STAR	16°C	0.5 mM	kanamycin
K51	GBH019_279	pET30a	N-terminus	plasmid provided by GenScript	vector provided by GenScript	E. coli BL21 (DE3)STAR	16°C	0.5 mM	kanamycin
K54	gp531	pET30a	N-terminus	plasmid provided by GenScript	vector provided by GenScript	E. coli BL21 (DE3)STAR	16°C	0.5 mM	kanamycin
K56	K56dep	pET30a	N-terminus	plasmid provided by GenScript	vector provided by GenScript	E. coli BL21 (DE3)STAR	16°C	0.5 mM	kanamycin
KN1 = KL101/ KL120/KL170	KN1dep	pET30a	N-terminus	plasmid provided by GenScript	vector provided by GenScript	E. coli BL21 (DE3)STAR	16°C	0.5 mM	kanamycin
KN1 = KL101/ KL120/KL170	Dp42	pET30a	N-terminus	plasmid provided by GenScript	vector provided by GenScript	E. coli BL21 (DE3)STAR	16°C	0.5 mM	kanamycin
KN2 = KL102	ORF96	pET30a	N-terminus	plasmid provided by GenScript	vector provided by GenScript	E. coli BL21 (DE3)STAR	16°C	0.5 mM	kanamycin
KN3 = KL183	KN3dep	pET30a	N-terminus	plasmid provided by GenScript	vector provided by GenScript	E. coli BL21 (DE3)STAR	16°C	0.5 mM	kanamycin
KN4 = KL124	KN4dep	pET30a	N-terminus	plasmid provided by GenScript	vector provided by GenScript	E. coli BL21 (DE3)STAR	16°C	0.5 mM	kanamycin
KN4 = KL124	S1-2	pET30a	N-terminus	plasmid provided by GenScript	vector provided by GenScript	E. coli BL21 (DE3)STAR	16°C	0.5 mM	kanamycin
KN5 = KL121	S2-1	pET30a	N-terminus	plasmid provided by GenScript	vector provided by GenScript	E. coli BL21 (DE3)STAR	16°C	0.5 mM	kanamycin
KL108	Dep108.1	pET30a	N-terminus	plasmid provided by GenScript	vector provided by GenScript	E. coli BL21 (DE3)STAR	16°C	0.5 mM	kanamycin
KL169	P560dep	pET30a	N-terminus	plasmid provided by GenScript	vector provided by GenScript	E. coli BL21 (DE3)STAR	16°C	0.5 mM	kanamycin
